# Supplementary material for: In-situ measurements of rare earth elements in deep sea sediments using nuclear methods
Source: Sci Rep. 2018 Mar 21;8:4925. doi: 10.1038/s41598-018-23148-1 (PMC5862897; doi:10.1038/s41598-018-23148-1)
Supplement: Supplementary file 3 — Supplementary Dataset [file 41598_2018_23148_MOESM3_ESM.xlsx]

## Sheet: 5cm energy spectrum
Energy [MeV],Counts SiO,Counts SiO + 50 ppm Gd,Counts SiO + 100 ppm Gd,Counts SiO + 150 ppm Gd
1.00000e-02,2.60646e+02,2.91022e+02,3.04794e+02,3.14966e+02
2.00000e-02,1.67173e+03,1.94301e+03,2.14734e+03,2.35848e+03
3.00000e-02,5.46936e+03,6.09964e+03,6.58788e+03,6.97134e+03
4.00000e-02,3.91422e+04,4.45488e+04,4.91444e+04,5.28704e+04
5.00000e-02,9.15698e+04,1.09879e+05,1.24098e+05,1.36085e+05
6.00000e-02,1.34071e+05,1.62722e+05,1.86551e+05,2.05182e+05
7.00000e-02,1.49236e+05,1.84540e+05,2.12520e+05,2.35006e+05
8.00000e-02,1.60114e+05,1.97821e+05,2.28424e+05,2.54046e+05
9.00000e-02,1.44451e+05,1.79277e+05,2.07656e+05,2.31280e+05
1.00000e-01,1.30547e+05,1.62706e+05,1.87909e+05,2.08924e+05
1.10000e-01,1.19872e+05,1.47814e+05,1.71686e+05,1.91022e+05
1.20000e-01,1.10751e+05,1.37434e+05,1.58916e+05,1.77320e+05
1.30000e-01,1.03736e+05,1.29102e+05,1.49088e+05,1.65462e+05
1.40000e-01,9.73848e+04,1.19681e+05,1.38098e+05,1.53287e+05
1.50000e-01,8.93000e+04,1.10382e+05,1.27384e+05,1.41316e+05
1.60000e-01,8.37864e+04,1.03014e+05,1.18343e+05,1.31660e+05
1.70000e-01,7.91160e+04,9.65644e+04,1.11122e+05,1.22872e+05
1.80000e-01,7.75132e+04,9.39600e+04,1.07246e+05,1.18078e+05
1.90000e-01,7.16962e+04,8.71790e+04,1.00143e+05,1.10240e+05
2.00000e-01,6.81826e+04,8.27468e+04,9.49972e+04,1.05196e+05
2.10000e-01,6.41896e+04,7.87148e+04,9.04698e+04,9.97880e+04
2.20000e-01,6.12666e+04,7.50538e+04,8.60482e+04,9.55034e+04
2.30000e-01,5.94980e+04,7.29206e+04,8.37728e+04,9.25032e+04
2.40000e-01,6.20206e+04,7.49666e+04,8.55132e+04,9.39950e+04
2.50000e-01,5.77182e+04,6.99432e+04,7.95122e+04,8.76950e+04
2.60000e-01,5.42222e+04,6.52800e+04,7.45196e+04,8.24496e+04
2.70000e-01,5.00262e+04,5.98456e+04,6.84902e+04,7.55474e+04
2.80000e-01,4.56266e+04,5.61466e+04,6.37872e+04,7.05878e+04
2.90000e-01,4.30198e+04,5.23680e+04,5.94810e+04,6.55474e+04
3.00000e-01,4.10380e+04,4.97266e+04,5.63828e+04,6.20374e+04
3.10000e-01,3.74180e+04,4.52110e+04,5.17862e+04,5.72650e+04
3.20000e-01,3.50108e+04,4.26528e+04,4.86710e+04,5.39038e+04
3.30000e-01,3.30864e+04,4.02150e+04,4.59670e+04,5.04474e+04
3.40000e-01,3.17754e+04,3.82156e+04,4.35738e+04,4.81954e+04
3.50000e-01,3.02150e+04,3.65090e+04,4.15348e+04,4.56410e+04
3.60000e-01,3.07692e+04,3.69804e+04,4.21084e+04,4.62832e+04
3.70000e-01,2.76722e+04,3.36276e+04,3.84472e+04,4.21832e+04
3.80000e-01,2.62736e+04,3.17554e+04,3.68556e+04,4.04036e+04
3.90000e-01,2.51720e+04,3.04820e+04,3.47224e+04,3.86976e+04
4.00000e-01,2.42314e+04,2.95504e+04,3.40122e+04,3.72494e+04
4.10000e-01,2.35142e+04,2.86506e+04,3.28972e+04,3.64822e+04
4.20000e-01,2.26828e+04,2.75832e+04,3.15408e+04,3.47654e+04
4.30000e-01,2.18744e+04,2.69876e+04,3.07922e+04,3.40782e+04
4.40000e-01,2.63540e+04,3.08438e+04,3.45576e+04,3.78460e+04
4.50000e-01,2.05168e+04,2.50968e+04,2.90662e+04,3.20518e+04
4.60000e-01,1.99899e+04,2.46912e+04,2.83014e+04,3.13378e+04
4.70000e-01,2.04176e+04,2.48996e+04,2.84010e+04,3.16164e+04
4.80000e-01,2.45714e+04,2.87952e+04,3.24132e+04,3.51804e+04
4.90000e-01,1.83626e+04,2.24374e+04,2.59280e+04,2.86494e+04
5.00000e-01,1.83255e+04,2.22782e+04,2.55794e+04,2.84494e+04
5.10000e-01,1.91882e+04,2.33776e+04,2.68770e+04,2.95004e+04
5.20000e-01,2.22476e+05,2.39748e+05,2.53686e+05,2.64942e+05
5.30000e-01,1.23024e+04,1.56440e+04,1.85388e+04,2.10838e+04
5.40000e-01,1.26907e+04,1.60178e+04,1.87336e+04,2.10648e+04
5.50000e-01,1.15715e+04,1.50477e+04,1.78213e+04,1.99069e+04
5.60000e-01,1.16316e+04,1.49640e+04,1.79161e+04,1.98999e+04
5.70000e-01,1.13321e+04,1.47339e+04,1.71869e+04,1.95493e+04
5.80000e-01,1.09373e+04,1.40122e+04,1.65661e+04,1.86570e+04
5.90000e-01,1.07665e+04,1.40727e+04,1.67317e+04,1.86881e+04
6.00000e-01,1.05485e+04,1.37257e+04,1.60930e+04,1.80849e+04
6.10000e-01,1.02850e+04,1.35051e+04,1.58938e+04,1.79062e+04
6.20000e-01,1.03651e+04,1.33450e+04,1.58696e+04,1.77625e+04
6.30000e-01,9.97366e+03,1.30413e+04,1.52943e+04,1.74733e+04
6.40000e-01,1.12528e+04,1.41572e+04,1.64368e+04,1.85183e+04
6.50000e-01,9.69638e+03,1.24523e+04,1.48464e+04,1.69094e+04
6.60000e-01,9.57452e+03,1.23002e+04,1.46741e+04,1.66917e+04
6.70000e-01,9.55508e+03,1.25628e+04,1.51016e+04,1.70103e+04
6.80000e-01,9.31346e+03,1.22403e+04,1.43065e+04,1.61590e+04
6.90000e-01,9.03214e+03,1.17125e+04,1.39523e+04,1.57880e+04
7.00000e-01,9.57976e+03,1.22200e+04,1.45287e+04,1.64289e+04
7.10000e-01,9.20110e+03,1.19857e+04,1.41424e+04,1.60650e+04
7.20000e-01,8.51080e+03,1.15821e+04,1.34480e+04,1.53936e+04
7.30000e-01,8.51184e+03,1.12398e+04,1.34229e+04,1.52041e+04
7.40000e-01,8.30374e+03,1.10456e+04,1.32220e+04,1.49822e+04
7.50000e-01,8.15288e+03,1.07744e+04,1.28775e+04,1.46270e+04
7.60000e-01,9.00350e+03,1.15251e+04,1.34317e+04,1.52283e+04
7.70000e-01,8.02604e+03,1.05196e+04,1.28173e+04,1.45802e+04
7.80000e-01,7.82942e+03,1.04128e+04,1.25192e+04,1.45714e+04
7.90000e-01,1.39551e+05,1.41371e+05,1.42945e+05,1.44724e+05
8.00000e-01,6.48278e+03,9.10988e+03,1.12265e+04,1.30341e+04
8.10000e-01,6.43848e+03,9.05454e+03,1.09266e+04,1.26800e+04
8.20000e-01,6.90880e+03,9.63584e+03,1.16808e+04,1.34598e+04
8.30000e-01,6.15032e+03,8.89878e+03,1.10709e+04,1.27391e+04
8.40000e-01,7.44374e+03,1.01920e+04,1.21860e+04,1.39798e+04
8.50000e-01,6.67778e+03,9.13252e+03,1.10087e+04,1.27881e+04
8.60000e-01,6.54336e+03,9.01688e+03,1.10266e+04,1.27878e+04
8.70000e-01,7.91060e+03,1.06265e+04,1.27246e+04,1.44782e+04
8.80000e-01,7.20084e+03,9.38238e+03,1.15315e+04,1.31898e+04
8.90000e-01,6.11560e+03,8.34510e+03,1.04310e+04,1.21308e+04
9.00000e-01,6.27938e+03,8.63626e+03,1.06842e+04,1.24318e+04
9.10000e-01,5.86616e+03,8.46416e+03,1.05013e+04,1.23045e+04
9.20000e-01,6.05564e+03,8.86450e+03,1.11721e+04,1.30960e+04
9.30000e-01,5.52530e+03,8.68598e+03,1.12918e+04,1.33744e+04
9.40000e-01,8.54194e+03,1.19638e+04,1.47538e+04,1.67898e+04
9.50000e-01,6.51128e+03,1.02154e+04,1.30898e+04,1.55359e+04
9.60000e-01,5.60050e+03,9.46320e+03,1.28316e+04,1.55499e+04
9.70000e-01,5.42744e+03,9.47230e+03,1.28862e+04,1.56761e+04
9.80000e-01,5.53956e+03,9.65138e+03,1.31583e+04,1.63200e+04
9.90000e-01,6.25606e+03,1.03620e+04,1.37594e+04,1.67084e+04
1.00000e+00,5.23188e+03,9.32410e+03,1.25088e+04,1.52857e+04
1.01000e+00,5.18488e+03,8.66392e+03,1.18076e+04,1.43828e+04
1.02000e+00,6.36442e+03,9.85154e+03,1.27692e+04,1.53250e+04
1.03000e+00,5.61024e+03,8.84388e+03,1.14166e+04,1.35803e+04
1.04000e+00,7.42990e+03,1.04988e+04,1.31171e+04,1.50347e+04
1.05000e+00,5.54218e+03,8.41446e+03,1.09773e+04,1.30869e+04
1.06000e+00,4.96746e+03,7.70988e+03,9.93648e+03,1.18817e+04
1.07000e+00,5.41842e+03,8.07212e+03,1.03869e+04,1.21091e+04
1.08000e+00,5.01212e+03,7.68750e+03,9.79612e+03,1.15909e+04
1.09000e+00,5.55000e+03,8.32802e+03,1.02951e+04,1.20813e+04
1.10000e+00,4.85568e+03,7.29500e+03,9.17440e+03,1.10197e+04
1.11000e+00,4.85770e+03,7.16556e+03,9.04900e+03,1.06192e+04
1.12000e+00,4.76130e+03,7.24166e+03,9.36520e+03,1.11049e+04
1.13000e+00,4.87754e+03,7.46240e+03,9.19566e+03,1.06710e+04
1.14000e+00,1.47026e+04,1.70328e+04,1.90183e+04,2.06436e+04
1.15000e+00,4.64254e+03,7.04742e+03,8.95762e+03,1.05937e+04
1.16000e+00,4.75294e+03,7.05152e+03,8.86764e+03,1.04315e+04
1.17000e+00,1.63612e+05,1.65466e+05,1.66774e+05,1.67854e+05
1.18000e+00,6.48650e+03,9.07118e+03,1.11942e+04,1.30025e+04
1.19000e+00,3.84286e+03,6.50000e+03,8.60872e+03,1.04884e+04
1.20000e+00,3.68670e+03,6.45010e+03,8.72678e+03,1.04782e+04
1.21000e+00,4.29652e+03,7.09876e+03,9.48310e+03,1.12159e+04
1.22000e+00,3.75542e+03,6.71442e+03,9.12810e+03,1.10853e+04
1.23000e+00,3.75736e+03,6.84836e+03,9.14688e+03,1.10301e+04
1.24000e+00,4.28130e+03,7.10204e+03,9.51494e+03,1.15250e+04
1.25000e+00,3.67926e+03,6.31452e+03,8.78312e+03,1.06706e+04
1.26000e+00,3.94118e+03,6.86756e+03,9.15916e+03,1.08489e+04
1.27000e+00,5.02172e+03,7.69410e+03,9.82192e+03,1.17639e+04
1.28000e+00,8.75028e+03,1.09638e+04,1.28988e+04,1.44957e+04
1.29000e+00,3.95684e+03,6.54652e+03,8.61818e+03,1.05753e+04
1.30000e+00,3.47444e+03,5.98622e+03,7.86156e+03,9.44736e+03
1.31000e+00,3.81004e+03,6.08182e+03,7.97694e+03,9.72794e+03
1.32000e+00,3.41268e+03,5.72358e+03,7.66266e+03,9.13270e+03
1.33000e+00,1.03572e+04,1.27163e+04,1.43159e+04,1.59722e+04
1.34000e+00,3.43772e+03,5.62248e+03,7.48514e+03,8.96992e+03
1.35000e+00,3.90208e+03,6.16962e+03,7.88192e+03,9.42714e+03
1.36000e+00,3.60192e+03,5.76612e+03,7.69670e+03,9.22796e+03
1.37000e+00,3.33240e+03,5.50100e+03,7.25544e+03,8.63126e+03
1.38000e+00,5.49798e+03,7.64780e+03,9.33276e+03,1.08086e+04
1.39000e+00,3.55582e+03,5.63764e+03,7.49942e+03,9.06030e+03
1.40000e+00,3.22890e+03,5.37864e+03,7.24962e+03,8.54424e+03
1.41000e+00,4.05150e+03,6.44370e+03,8.18848e+03,9.87436e+03
1.42000e+00,3.29070e+03,5.53456e+03,7.53306e+03,9.04160e+03
1.43000e+00,3.47292e+03,5.88866e+03,7.73770e+03,9.26144e+03
1.44000e+00,3.24330e+03,5.64576e+03,7.40854e+03,9.25420e+03
1.45000e+00,3.32546e+03,6.06252e+03,8.04808e+03,9.60496e+03
1.46000e+00,3.15572e+03,5.58916e+03,7.68074e+03,9.39540e+03
1.47000e+00,3.18234e+03,5.53014e+03,7.73550e+03,9.48846e+03
1.48000e+00,3.10602e+03,5.58366e+03,7.61268e+03,9.08184e+03
1.49000e+00,3.15682e+03,5.71162e+03,7.61570e+03,9.31514e+03
1.50000e+00,4.06456e+03,6.35058e+03,8.42974e+03,1.01613e+04
1.51000e+00,3.32658e+03,5.56530e+03,7.46828e+03,9.08694e+03
1.52000e+00,4.78810e+03,7.10504e+03,9.12984e+03,1.04291e+04
1.53000e+00,5.23766e+03,7.50268e+03,9.31276e+03,1.07916e+04
1.54000e+00,3.23886e+03,5.27620e+03,6.93696e+03,8.32370e+03
1.55000e+00,3.23716e+03,5.26164e+03,6.81604e+03,8.12290e+03
1.56000e+00,3.17900e+03,5.15374e+03,6.69748e+03,8.23204e+03
1.57000e+00,3.35056e+03,5.50996e+03,6.96632e+03,8.55826e+03
1.58000e+00,2.94516e+03,5.10716e+03,6.66394e+03,7.91938e+03
1.59000e+00,3.05268e+03,5.03098e+03,6.70602e+03,8.07468e+03
1.60000e+00,3.40476e+03,5.35308e+03,7.00082e+03,8.17410e+03
1.61000e+00,2.34572e+04,2.53602e+04,2.69296e+04,2.82932e+04
1.62000e+00,4.19068e+03,6.12876e+03,7.62428e+03,8.93644e+03
1.63000e+00,6.70650e+03,8.62180e+03,1.01597e+04,1.13033e+04
1.64000e+00,3.39036e+03,5.51508e+03,7.20146e+03,8.54772e+03
1.65000e+00,8.37446e+03,1.03984e+04,1.21241e+04,1.35306e+04
1.66000e+00,4.32378e+03,6.18032e+03,7.81354e+03,9.21258e+03
1.67000e+00,2.89692e+03,5.09276e+03,6.72162e+03,8.17656e+03
1.68000e+00,4.22190e+03,6.38046e+03,7.94008e+03,9.19844e+03
1.69000e+00,4.04492e+03,5.99340e+03,7.47642e+03,8.72364e+03
1.70000e+00,3.44400e+03,5.23568e+03,6.82980e+03,8.03278e+03
1.71000e+00,4.18472e+03,6.17690e+03,7.85368e+03,8.92834e+03
1.72000e+00,3.06372e+03,4.89862e+03,6.50924e+03,7.93626e+03
1.73000e+00,6.32450e+03,8.52934e+03,9.90926e+03,1.11905e+04
1.74000e+00,4.25358e+03,6.09752e+03,7.63412e+03,8.99316e+03
1.75000e+00,4.57516e+03,6.34972e+03,7.83086e+03,9.16308e+03
1.76000e+00,2.88734e+03,4.68182e+03,6.28710e+03,7.58714e+03
1.77000e+00,2.90770e+03,4.88444e+03,6.43236e+03,7.67454e+03
1.78000e+00,4.56920e+03,6.49590e+03,8.00186e+03,9.28120e+03
1.79000e+00,6.28102e+03,8.17720e+03,9.55998e+03,1.08524e+04
1.80000e+00,3.08506e+03,4.76278e+03,6.36296e+03,7.60258e+03
1.81000e+00,3.77290e+03,5.63808e+03,7.04906e+03,8.33372e+03
1.82000e+00,2.88562e+03,4.85902e+03,6.47564e+03,7.62480e+03
1.83000e+00,4.99706e+03,6.63526e+03,8.20026e+03,9.53766e+03
1.84000e+00,2.93600e+03,4.72432e+03,6.14222e+03,7.37812e+03
1.85000e+00,3.94164e+03,5.67588e+03,7.29438e+03,8.54908e+03
1.86000e+00,4.50278e+03,6.44116e+03,7.89250e+03,9.04970e+03
1.87000e+00,3.22152e+03,5.27952e+03,6.83104e+03,7.98856e+03
1.88000e+00,2.64014e+03,4.51062e+03,6.07536e+03,7.33204e+03
1.89000e+00,2.83186e+03,4.59608e+03,6.13700e+03,7.41620e+03
1.90000e+00,2.94138e+03,4.62696e+03,6.17016e+03,7.47606e+03
1.91000e+00,2.79676e+03,4.61582e+03,6.14438e+03,7.32860e+03
1.92000e+00,3.01978e+03,4.87342e+03,6.27446e+03,7.57328e+03
1.93000e+00,3.24008e+03,5.02754e+03,6.42264e+03,7.82744e+03
1.94000e+00,5.28476e+03,7.18806e+03,8.79292e+03,9.88792e+03
1.95000e+00,2.86170e+03,4.68602e+03,6.11506e+03,7.20526e+03
1.96000e+00,1.96173e+05,1.97522e+05,1.98300e+05,1.98988e+05
1.97000e+00,2.39436e+03,4.22916e+03,5.56118e+03,7.04384e+03
1.98000e+00,6.65894e+03,8.55008e+03,9.93910e+03,1.10870e+04
1.99000e+00,2.82978e+03,4.63910e+03,6.07528e+03,7.31294e+03
2.00000e+00,3.81340e+03,5.53546e+03,7.01814e+03,8.23642e+03
2.01000e+00,3.65106e+03,5.26240e+03,6.75736e+03,7.84954e+03
2.02000e+00,3.20256e+03,4.91232e+03,6.43544e+03,7.73142e+03
2.03000e+00,6.43164e+03,8.15106e+03,9.68262e+03,1.07419e+04
2.04000e+00,7.47440e+03,9.20258e+03,1.06908e+04,1.19191e+04
2.05000e+00,5.39462e+03,7.33540e+03,8.70604e+03,9.83132e+03
2.06000e+00,2.35570e+03,4.08774e+03,5.50718e+03,6.51150e+03
2.07000e+00,2.56470e+03,4.25110e+03,5.55824e+03,6.62112e+03
2.08000e+00,7.18180e+03,9.10948e+03,1.04487e+04,1.16894e+04
2.09000e+00,2.42344e+03,3.96730e+03,5.44934e+03,6.66716e+03
2.10000e+00,1.18528e+04,1.26806e+04,1.36207e+04,1.43557e+04
2.11000e+00,3.33754e+03,5.11612e+03,6.41136e+03,7.71806e+03
2.12000e+00,3.60094e+03,5.37874e+03,6.72948e+03,7.94878e+03
2.13000e+00,2.48674e+03,4.08136e+03,5.43564e+03,6.70536e+03
2.14000e+00,3.67648e+03,5.32972e+03,6.61680e+03,7.89810e+03
2.15000e+00,2.30208e+03,3.90336e+03,5.31164e+03,6.43886e+03
2.16000e+00,6.54624e+03,8.03002e+03,9.41754e+03,1.06014e+04
2.17000e+00,2.31626e+03,3.98034e+03,5.50766e+03,6.55850e+03
2.18000e+00,3.86960e+03,5.72936e+03,7.08844e+03,8.14194e+03
2.19000e+00,2.66260e+03,4.33902e+03,5.75346e+03,6.94396e+03
2.20000e+00,2.39022e+03,4.01074e+03,5.43634e+03,6.47250e+03
2.21000e+00,5.39340e+03,7.12100e+03,8.42232e+03,9.62412e+03
2.22000e+00,2.78326e+03,4.48094e+03,5.84638e+03,7.05012e+03
2.23000e+00,1.23019e+06,1.22725e+06,1.22453e+06,1.22165e+06
2.24000e+00,6.36372e+03,8.02012e+03,9.27620e+03,1.05064e+04
2.25000e+00,1.86793e+03,3.58512e+03,4.83516e+03,6.07280e+03
2.26000e+00,2.24062e+03,3.94246e+03,5.20716e+03,6.47046e+03
2.27000e+00,1.05634e+03,2.76070e+03,4.21092e+03,5.12958e+03
2.28000e+00,1.07432e+03,2.82384e+03,4.36206e+03,5.33698e+03
2.29000e+00,5.09214e+03,6.60532e+03,7.91008e+03,9.02152e+03
2.30000e+00,6.67930e+02,2.34924e+03,3.61046e+03,4.70688e+03
2.31000e+00,6.35768e+02,2.24134e+03,3.51536e+03,4.65934e+03
2.32000e+00,7.17152e+03,8.86664e+03,1.02719e+04,1.13665e+04
2.33000e+00,2.12096e+03,3.58692e+03,4.90626e+03,6.11756e+03
2.34000e+00,6.08064e+02,2.20600e+03,3.49062e+03,4.55264e+03
2.35000e+00,8.48906e+02,2.39970e+03,3.79642e+03,4.86944e+03
2.36000e+00,1.34390e+03,3.02284e+03,4.30414e+03,5.39078e+03
2.37000e+00,1.10988e+03,2.76578e+03,3.97104e+03,5.00932e+03
2.38000e+00,6.34320e+02,2.25154e+03,3.47920e+03,4.61252e+03
2.39000e+00,1.51046e+03,3.14648e+03,4.59576e+03,5.60624e+03
2.40000e+00,1.78752e+03,3.24940e+03,4.73814e+03,5.67330e+03
2.41000e+00,1.83210e+03,3.55292e+03,4.74450e+03,5.87396e+03
2.42000e+00,4.74396e+03,6.23250e+03,7.53602e+03,8.72926e+03
2.43000e+00,2.97758e+03,4.51772e+03,5.69368e+03,6.69132e+03
2.44000e+00,5.84934e+02,2.12240e+03,3.43240e+03,4.65418e+03
2.45000e+00,7.38126e+02,2.24816e+03,3.52236e+03,4.65144e+03
2.46000e+00,7.98560e+02,2.42520e+03,3.70546e+03,4.81218e+03
2.47000e+00,7.00702e+03,8.53194e+03,9.72458e+03,1.07661e+04
2.48000e+00,5.55982e+02,2.14660e+03,3.45772e+03,4.53214e+03
2.49000e+00,3.46406e+03,4.91414e+03,6.09254e+03,7.29594e+03
2.50000e+00,3.24364e+03,4.93854e+03,6.21664e+03,7.21014e+03
2.51000e+00,9.88622e+02,2.50006e+03,3.69926e+03,4.76298e+03
2.52000e+00,1.81784e+03,3.30592e+03,4.49490e+03,5.65168e+03
2.53000e+00,2.85296e+03,4.37006e+03,5.72854e+03,6.69166e+03
2.54000e+00,3.45270e+03,5.01820e+03,6.36662e+03,7.37838e+03
2.55000e+00,2.28350e+03,3.86192e+03,5.15538e+03,6.21780e+03
2.56000e+00,1.29727e+03,2.88914e+03,4.19504e+03,5.13440e+03
2.57000e+00,2.00582e+03,3.73322e+03,4.91150e+03,5.97464e+03
2.58000e+00,1.22913e+03,2.67746e+03,3.88722e+03,4.89742e+03
2.59000e+00,1.52538e+03,3.04996e+03,4.22504e+03,5.19640e+03
2.60000e+00,3.23192e+03,4.70306e+03,5.91430e+03,6.94464e+03
2.61000e+00,5.55640e+02,1.86139e+03,3.13552e+03,4.11366e+03
2.62000e+00,2.22656e+03,3.76462e+03,4.96936e+03,6.00756e+03
2.63000e+00,5.01312e+03,6.34418e+03,7.70668e+03,8.69906e+03
2.64000e+00,1.61693e+03,3.06408e+03,4.27150e+03,5.36048e+03
2.65000e+00,2.31894e+03,3.68710e+03,4.99778e+03,5.95748e+03
2.66000e+00,1.08971e+03,2.41284e+03,3.65638e+03,4.61498e+03
2.67000e+00,1.26520e+03,2.74986e+03,3.90062e+03,4.83166e+03
2.68000e+00,1.06174e+04,1.20895e+04,1.33176e+04,1.43551e+04
2.69000e+00,1.54576e+03,3.05556e+03,4.16118e+03,5.22306e+03
2.70000e+00,9.45962e+02,2.33124e+03,3.65722e+03,4.51896e+03
2.71000e+00,5.49050e+02,2.02068e+03,3.12886e+03,4.16558e+03
2.72000e+00,1.47972e+03,2.98626e+03,4.16120e+03,5.16784e+03
2.73000e+00,1.72584e+03,3.13152e+03,4.35504e+03,5.34198e+03
2.74000e+00,5.27960e+02,2.01064e+03,3.19936e+03,4.10394e+03
2.75000e+00,2.10146e+03,3.44152e+03,4.52274e+03,5.60010e+03
2.76000e+00,2.26716e+03,3.66338e+03,4.94984e+03,6.09502e+03
2.77000e+00,5.16202e+02,1.95325e+03,3.14292e+03,4.22824e+03
2.78000e+00,5.04350e+02,1.89869e+03,3.12048e+03,4.10654e+03
2.79000e+00,1.18634e+03,2.56882e+03,3.63150e+03,4.53682e+03
2.80000e+00,2.31154e+03,3.75520e+03,4.84726e+03,5.77866e+03
2.81000e+00,4.61002e+03,6.00490e+03,7.01574e+03,8.13644e+03
2.82000e+00,3.68528e+03,4.98946e+03,6.17196e+03,7.13118e+03
2.83000e+00,1.96586e+03,3.23398e+03,4.42456e+03,5.25562e+03
2.84000e+00,8.44932e+02,2.15548e+03,3.37508e+03,4.22942e+03
2.85000e+00,8.51328e+03,9.97340e+03,1.12639e+04,1.21698e+04
2.86000e+00,4.80122e+02,1.77905e+03,2.82698e+03,3.98240e+03
2.87000e+00,4.21640e+04,4.30938e+04,4.41674e+04,4.49348e+04
2.88000e+00,6.16166e+03,7.55992e+03,8.53484e+03,9.34642e+03
2.89000e+00,4.25612e+02,1.77257e+03,2.86976e+03,3.73640e+03
2.90000e+00,3.99474e+03,5.18876e+03,6.26012e+03,7.18810e+03
2.91000e+00,6.01818e+02,1.93854e+03,3.03108e+03,3.90590e+03
2.92000e+00,4.35138e+02,1.80783e+03,2.87896e+03,3.70724e+03
2.93000e+00,5.31254e+02,1.86562e+03,3.00226e+03,3.88148e+03
2.94000e+00,4.03406e+02,1.79202e+03,2.80804e+03,3.77324e+03
2.95000e+00,1.31108e+03,2.66538e+03,3.79116e+03,4.69136e+03
2.96000e+00,1.45717e+03,2.69754e+03,3.75236e+03,4.51222e+03
2.97000e+00,4.12720e+03,5.37934e+03,6.61480e+03,7.40168e+03
2.98000e+00,7.20326e+03,8.52002e+03,9.64994e+03,1.04472e+04
2.99000e+00,7.81344e+02,2.10178e+03,3.02450e+03,3.89990e+03
3.00000e+00,6.43900e+03,7.58176e+03,8.55694e+03,9.44720e+03
3.01000e+00,5.10906e+03,6.39266e+03,7.44160e+03,8.27134e+03
3.02000e+00,7.78538e+03,9.11942e+03,1.00164e+04,1.08200e+04
3.03000e+00,1.06607e+03,2.39812e+03,3.29780e+03,4.29034e+03
3.04000e+00,3.50748e+03,4.80696e+03,5.71684e+03,6.65852e+03
3.05000e+00,6.95034e+02,1.80494e+03,2.82872e+03,3.69730e+03
3.06000e+00,1.09447e+03,2.23986e+03,3.16236e+03,3.92238e+03
3.07000e+00,2.45466e+04,2.58266e+04,2.67626e+04,2.74174e+04
3.08000e+00,4.13430e+02,1.54486e+03,2.62958e+03,3.43970e+03
3.09000e+00,1.01079e+03,2.22588e+03,3.25088e+03,4.11424e+03
3.10000e+00,9.87428e+02,2.18924e+03,3.24940e+03,3.98016e+03
3.11000e+00,1.96979e+03,3.12458e+03,4.06764e+03,4.74978e+03
3.12000e+00,6.82622e+03,8.09326e+03,9.08262e+03,9.95882e+03
3.13000e+00,4.97852e+02,1.66059e+03,2.73214e+03,3.47032e+03
3.14000e+00,1.07548e+03,2.32840e+03,3.39970e+03,4.09156e+03
3.15000e+00,2.85538e+02,1.41622e+03,2.32180e+03,3.12546e+03
3.16000e+00,1.20895e+03,2.30538e+03,3.20754e+03,4.02304e+03
3.17000e+00,3.67748e+02,1.51370e+03,2.60078e+03,3.35890e+03
3.18000e+00,3.53564e+02,1.50278e+03,2.41128e+03,3.18834e+03
3.19000e+00,4.81186e+02,1.64226e+03,2.52164e+03,3.18512e+03
3.20000e+00,9.44014e+02,2.10404e+03,3.05948e+03,3.91180e+03
3.21000e+00,9.57514e+02,2.11482e+03,2.95306e+03,3.81736e+03
3.22000e+00,8.77990e+02,1.99779e+03,2.99336e+03,3.69566e+03
3.23000e+00,3.99670e+02,1.59397e+03,2.60638e+03,3.39516e+03
3.24000e+00,4.12876e+02,1.56872e+03,2.44692e+03,3.28120e+03
3.25000e+00,9.32388e+02,2.10652e+03,3.04656e+03,3.67310e+03
3.26000e+00,2.36446e+03,3.48692e+03,4.45236e+03,5.18520e+03
3.27000e+00,8.87624e+02,1.84364e+03,2.92916e+03,3.65522e+03
3.28000e+00,1.21692e+03,2.30778e+03,3.14746e+03,3.93854e+03
3.29000e+00,3.28742e+02,1.43986e+03,2.29684e+03,3.06456e+03
3.30000e+00,1.53117e+03,2.71398e+03,3.58422e+03,4.50036e+03
3.31000e+00,8.91182e+02,2.04974e+03,2.76934e+03,3.47550e+03
3.32000e+00,2.34022e+03,3.38726e+03,4.21450e+03,5.03876e+03
3.33000e+00,3.25648e+02,1.47913e+03,2.40896e+03,3.13162e+03
3.34000e+00,5.89856e+03,6.78732e+03,7.73950e+03,8.33220e+03
3.35000e+00,2.04870e+03,3.11112e+03,4.00346e+03,4.64380e+03
3.36000e+00,4.05172e+02,1.49533e+03,2.45624e+03,3.27120e+03
3.37000e+00,7.59360e+02,1.75104e+03,2.55336e+03,3.34276e+03
3.38000e+00,4.27448e+03,5.33260e+03,6.18804e+03,6.84438e+03
3.39000e+00,5.88392e+02,1.67550e+03,2.48118e+03,3.10214e+03
3.40000e+00,5.78316e+02,1.53248e+03,2.37178e+03,2.93728e+03
3.41000e+00,3.33426e+02,1.35949e+03,2.19546e+03,2.94310e+03
3.42000e+00,7.67770e+02,1.72223e+03,2.55900e+03,3.38788e+03
3.43000e+00,6.14840e+03,7.11300e+03,7.94820e+03,8.68052e+03
3.44000e+00,1.54683e+03,2.55164e+03,3.28994e+03,4.08540e+03
3.45000e+00,3.03766e+02,1.29275e+03,2.12018e+03,2.78032e+03
3.46000e+00,8.90856e+02,1.98629e+03,2.85938e+03,3.52438e+03
3.47000e+00,3.20440e+03,4.19946e+03,4.97356e+03,5.68728e+03
3.48000e+00,1.00848e+03,1.92196e+03,2.74148e+03,3.37336e+03
3.49000e+00,3.71160e+02,1.49207e+03,2.30164e+03,2.93992e+03
3.50000e+00,4.02096e+02,1.44631e+03,2.22322e+03,2.96372e+03
3.51000e+00,4.04792e+03,4.98746e+03,5.80922e+03,6.44132e+03
3.52000e+00,7.67416e+02,1.79243e+03,2.56438e+03,3.25044e+03
3.53000e+00,8.00398e+02,1.77481e+03,2.65620e+03,3.27344e+03
3.54000e+00,3.56718e+04,3.39552e+04,3.29076e+04,3.15204e+04
3.55000e+00,3.32552e+02,1.26393e+03,2.08626e+03,2.70604e+03
3.56000e+00,1.41383e+03,2.38662e+03,3.19346e+03,3.93718e+03
3.57000e+00,7.57670e+03,8.42438e+03,9.11380e+03,9.86498e+03
3.58000e+00,2.48618e+02,1.22244e+03,1.96976e+03,2.55718e+03
3.59000e+00,6.15564e+03,7.08206e+03,7.97100e+03,8.57478e+03
3.60000e+00,5.96990e+03,6.93846e+03,7.71094e+03,8.25524e+03
3.61000e+00,2.94338e+03,3.95206e+03,4.69454e+03,5.40786e+03
3.62000e+00,1.01107e+03,2.02296e+03,2.78192e+03,3.46958e+03
3.63000e+00,1.99354e+03,2.85268e+03,3.61142e+03,4.22346e+03
3.64000e+00,2.26328e+03,3.30524e+03,4.10346e+03,4.74656e+03
3.65000e+00,7.17232e+02,1.57831e+03,2.40118e+03,3.04386e+03
3.66000e+00,2.41162e+02,1.23425e+03,1.95178e+03,2.58480e+03
3.67000e+00,3.88706e+03,4.62608e+03,5.12456e+03,5.53496e+03
3.68000e+00,3.55566e+02,1.31276e+03,2.10926e+03,2.66474e+03
3.69000e+00,1.79631e+03,2.76542e+03,3.39358e+03,4.00778e+03
3.70000e+00,2.63320e+02,1.17954e+03,1.88786e+03,2.52038e+03
3.71000e+00,1.74358e+03,2.81356e+03,3.46234e+03,4.03262e+03
3.72000e+00,2.64308e+02,1.16359e+03,1.88395e+03,2.47698e+03
3.73000e+00,5.69966e+02,1.43767e+03,2.23360e+03,2.78730e+03
3.74000e+00,1.51497e+03,2.41684e+03,3.14024e+03,3.75050e+03
3.75000e+00,2.85464e+03,3.77846e+03,4.49966e+03,5.04038e+03
3.76000e+00,2.18762e+02,1.11625e+03,1.80013e+03,2.43650e+03
3.77000e+00,2.97588e+02,1.13014e+03,1.91466e+03,2.44018e+03
3.78000e+00,1.98724e+03,3.05278e+03,3.70518e+03,4.16848e+03
3.79000e+00,2.35074e+02,1.18497e+03,1.93999e+03,2.53600e+03
3.80000e+00,5.91356e+02,1.44230e+03,2.14964e+03,2.80864e+03
3.81000e+00,5.15774e+02,1.31960e+03,2.06452e+03,2.69438e+03
3.82000e+00,2.05710e+02,1.16221e+03,1.82943e+03,2.34474e+03
3.83000e+00,1.36654e+04,1.45394e+04,1.51913e+04,1.57218e+04
3.84000e+00,2.09690e+02,1.03129e+03,1.70161e+03,2.29754e+03
3.85000e+00,1.69202e+03,2.53266e+03,3.16538e+03,3.78166e+03
3.86000e+00,9.87100e+02,1.80160e+03,2.44112e+03,3.08758e+03
3.87000e+00,1.48616e+03,2.31988e+03,2.94648e+03,3.44934e+03
3.88000e+00,1.81888e+03,2.67902e+03,3.45236e+03,3.93772e+03
3.89000e+00,2.20616e+02,1.04484e+03,1.62944e+03,2.17158e+03
3.90000e+00,3.02760e+02,1.16177e+03,1.72866e+03,2.30960e+03
3.91000e+00,3.41748e+02,1.16677e+03,1.75462e+03,2.28914e+03
3.92000e+00,6.77332e+02,1.47802e+03,2.12284e+03,2.65564e+03
3.93000e+00,5.58794e+02,1.39867e+03,2.10116e+03,2.64336e+03
3.94000e+00,3.05886e+02,1.11950e+03,1.83852e+03,2.33428e+03
3.95000e+00,2.04338e+02,9.48176e+02,1.61769e+03,2.14856e+03
3.96000e+00,1.63705e+03,2.32440e+03,2.80568e+03,3.32980e+03
3.97000e+00,3.09798e+03,3.89288e+03,4.56496e+03,5.07698e+03
3.98000e+00,1.14173e+03,1.84118e+03,2.51868e+03,3.03202e+03
3.99000e+00,8.42794e+03,9.18386e+03,9.80086e+03,1.03223e+04
4.00000e+00,7.15962e+02,1.48195e+03,2.02872e+03,2.59710e+03
4.01000e+00,8.98904e+02,1.56119e+03,2.23726e+03,2.72354e+03
4.02000e+00,5.30812e+02,1.33958e+03,1.92042e+03,2.36374e+03
4.03000e+00,1.45705e+03,2.18648e+03,2.82076e+03,3.27934e+03
4.04000e+00,1.93840e+02,9.30612e+02,1.60639e+03,2.16670e+03
4.05000e+00,7.55280e+02,1.52281e+03,2.11286e+03,2.57660e+03
4.06000e+00,4.43402e+03,5.22780e+03,5.96318e+03,6.27642e+03
4.07000e+00,1.83201e+03,2.60522e+03,3.23124e+03,3.68830e+03
4.08000e+00,2.47896e+02,1.07898e+03,1.64182e+03,2.18182e+03
4.09000e+00,6.02890e+03,6.63326e+03,7.24990e+03,7.74660e+03
4.10000e+00,6.23776e+02,1.34864e+03,2.01550e+03,2.48546e+03
4.11000e+00,2.04088e+02,9.38260e+02,1.54502e+03,2.02524e+03
4.12000e+00,9.08788e+02,1.67768e+03,2.20194e+03,2.73960e+03
4.13000e+00,5.27778e+02,1.22247e+03,1.80699e+03,2.27630e+03
4.14000e+00,5.42530e+03,6.27898e+03,6.97396e+03,7.37248e+03
4.15000e+00,2.83872e+02,9.08386e+02,1.52039e+03,1.92660e+03
4.16000e+00,1.79872e+02,8.73528e+02,1.43469e+03,1.96103e+03
4.17000e+00,1.34020e+03,1.92684e+03,2.44244e+03,2.87404e+03
4.18000e+00,3.40778e+02,1.04580e+03,1.66710e+03,2.11038e+03
4.19000e+00,3.27426e+02,9.75146e+02,1.53498e+03,1.98703e+03
4.20000e+00,3.99888e+02,1.06862e+03,1.64291e+03,2.14580e+03
4.21000e+00,1.00124e+03,1.72401e+03,2.29606e+03,2.81380e+03
4.22000e+00,1.10919e+03,1.73932e+03,2.21824e+03,2.72662e+03
4.23000e+00,1.93398e+02,8.60436e+02,1.33425e+03,1.68310e+03
4.24000e+00,2.24058e+02,9.10140e+02,1.41094e+03,1.74735e+03
4.25000e+00,1.91700e+02,8.63426e+02,1.39738e+03,1.78877e+03
4.26000e+00,1.69401e+02,8.95430e+02,1.43772e+03,1.86194e+03
4.27000e+00,3.18558e+03,3.89210e+03,4.46272e+03,4.93138e+03
4.28000e+00,2.66166e+02,9.83358e+02,1.53545e+03,1.92831e+03
4.29000e+00,1.57101e+02,8.17610e+02,1.31182e+03,1.76570e+03
4.30000e+00,3.14020e+03,3.85906e+03,4.37694e+03,4.74286e+03
4.31000e+00,4.71092e+02,1.18044e+03,1.73657e+03,2.16730e+03
4.32000e+00,1.69447e+02,7.38954e+02,1.21784e+03,1.69010e+03
4.33000e+00,2.47818e+02,8.25282e+02,1.35425e+03,1.78465e+03
4.34000e+00,1.91462e+02,8.32692e+02,1.33947e+03,1.78013e+03
4.35000e+00,2.07280e+02,7.51428e+02,1.22366e+03,1.51808e+03
4.36000e+00,1.20891e+03,1.76942e+03,2.19812e+03,2.67728e+03
4.37000e+00,2.66706e+02,9.81618e+02,1.39940e+03,1.86222e+03
4.38000e+00,4.80530e+02,1.09524e+03,1.53304e+03,1.91099e+03
4.39000e+00,2.15770e+02,8.10348e+02,1.30407e+03,1.65855e+03
4.40000e+00,2.02408e+02,7.83960e+02,1.21486e+03,1.60085e+03
4.41000e+00,7.25188e+02,1.21000e+03,1.73057e+03,2.04454e+03
4.42000e+00,2.55398e+03,3.17766e+03,3.56372e+03,3.91382e+03
4.43000e+00,9.71514e+02,1.47961e+03,1.87471e+03,2.22136e+03
4.44000e+00,4.47666e+02,9.98458e+02,1.46289e+03,1.82402e+03
4.45000e+00,7.45954e+03,8.07682e+03,8.53956e+03,8.86872e+03
4.46000e+00,9.71584e+02,1.52650e+03,2.00676e+03,2.34552e+03
4.47000e+00,3.21020e+02,8.61356e+02,1.26720e+03,1.62816e+03
4.48000e+00,3.48126e+02,9.01242e+02,1.34692e+03,1.69466e+03
4.49000e+00,2.42998e+02,8.20110e+02,1.16736e+03,1.51258e+03
4.50000e+00,6.62482e+02,1.29593e+03,1.76157e+03,2.08580e+03
4.51000e+00,2.65732e+02,7.74968e+02,1.18939e+03,1.58124e+03
4.52000e+00,1.15860e+03,1.76794e+03,2.20428e+03,2.55080e+03
4.53000e+00,3.48088e+03,3.90454e+03,4.32152e+03,4.65622e+03
4.54000e+00,1.75449e+02,6.63788e+02,1.12029e+03,1.41311e+03
4.55000e+00,3.39480e+03,3.77278e+03,4.18968e+03,4.52746e+03
4.56000e+00,1.22742e+03,1.75555e+03,2.20220e+03,2.47186e+03
4.57000e+00,1.95400e+02,6.75834e+02,1.08425e+03,1.31572e+03
4.58000e+00,3.25110e+02,8.28042e+02,1.29307e+03,1.67785e+03
4.59000e+00,2.63524e+03,3.10688e+03,3.49064e+03,3.85190e+03
4.60000e+00,1.03924e+03,1.63666e+03,2.02912e+03,2.41350e+03
4.61000e+00,1.88483e+02,6.31168e+02,1.10076e+03,1.50044e+03
4.62000e+00,4.96676e+03,5.40388e+03,5.74352e+03,6.10082e+03
4.63000e+00,3.82730e+02,8.56636e+02,1.23865e+03,1.48172e+03
4.64000e+00,2.74986e+02,7.22080e+02,1.11563e+03,1.48937e+03
4.65000e+00,1.91458e+02,6.95266e+02,1.10601e+03,1.39761e+03
4.66000e+00,4.12368e+02,8.02448e+02,1.26404e+03,1.57808e+03
4.67000e+00,1.26849e+03,1.73041e+03,2.08944e+03,2.40676e+03
4.68000e+00,2.82250e+02,6.94400e+02,1.05590e+03,1.44145e+03
4.69000e+00,6.22468e+02,1.02468e+03,1.43643e+03,1.71917e+03
4.70000e+00,2.26322e+03,2.58660e+03,3.04396e+03,3.31214e+03
4.71000e+00,2.07598e+02,6.52814e+02,1.01680e+03,1.32565e+03
4.72000e+00,1.78390e+02,6.35618e+02,9.93944e+02,1.27831e+03
4.73000e+00,5.16460e+03,5.49416e+03,5.95226e+03,6.25806e+03
4.74000e+00,3.01454e+03,3.39728e+03,3.73016e+03,4.03482e+03
4.75000e+00,4.53872e+02,9.88276e+02,1.26691e+03,1.56635e+03
4.76000e+00,2.14908e+03,2.43996e+03,2.83200e+03,3.17378e+03
4.77000e+00,5.67762e+02,9.54472e+02,1.33736e+03,1.62793e+03
4.78000e+00,1.59211e+02,5.23290e+02,9.14198e+02,1.23648e+03
4.79000e+00,1.74664e+02,5.58288e+02,9.71196e+02,1.28266e+03
4.80000e+00,3.84214e+02,8.94092e+02,1.24960e+03,1.50824e+03
4.81000e+00,6.16904e+02,1.02002e+03,1.37975e+03,1.59196e+03
4.82000e+00,1.71908e+03,2.17216e+03,2.47734e+03,2.78304e+03
4.83000e+00,1.52610e+03,1.89652e+03,2.21356e+03,2.58008e+03
4.84000e+00,2.93104e+02,7.27818e+02,1.02657e+03,1.32447e+03
4.85000e+00,2.12302e+02,6.44600e+02,9.88164e+02,1.29126e+03
4.86000e+00,1.95536e+02,5.79756e+02,8.66276e+02,1.15994e+03
4.87000e+00,1.72968e+02,5.75760e+02,8.02366e+02,1.03528e+03
4.88000e+00,1.61513e+02,4.96840e+02,8.16668e+02,1.08842e+03
4.89000e+00,9.02818e+02,1.26569e+03,1.57082e+03,1.89612e+03
4.90000e+00,2.21912e+02,5.84642e+02,8.64682e+02,1.12714e+03
4.91000e+00,1.60462e+03,2.02700e+03,2.31556e+03,2.51744e+03
4.92000e+00,2.10208e+02,6.24642e+02,9.56084e+02,1.25360e+03
4.93000e+00,1.68542e+02,5.60524e+02,8.25446e+02,1.11216e+03
4.94000e+00,3.68744e+04,3.48078e+04,3.28664e+04,3.10834e+04
4.95000e+00,1.26121e+04,1.29360e+04,1.32219e+04,1.33718e+04
4.96000e+00,1.42418e+03,1.73285e+03,1.97937e+03,2.28282e+03
4.97000e+00,1.25840e+02,4.99660e+02,8.11388e+02,1.05085e+03
4.98000e+00,2.57970e+04,2.59330e+04,2.62250e+04,2.64364e+04
4.99000e+00,2.32102e+03,2.65076e+03,2.89254e+03,3.11930e+03
5.00000e+00,1.00454e+02,4.93954e+02,7.73676e+02,1.01972e+03
5.01000e+00,4.04288e+02,7.79600e+02,1.10809e+03,1.31915e+03
5.02000e+00,3.42630e+03,3.75458e+03,4.01492e+03,4.28072e+03
5.03000e+00,1.19612e+02,4.93960e+02,7.32910e+02,9.59444e+02
5.04000e+00,1.38139e+02,4.14004e+02,6.77056e+02,8.58800e+02
5.05000e+00,2.60482e+02,5.60076e+02,8.35416e+02,1.07297e+03
5.06000e+00,1.29436e+02,4.77610e+02,7.94420e+02,1.01576e+03
5.07000e+00,1.93092e+02,5.20076e+02,7.93154e+02,1.02172e+03
5.08000e+00,1.18014e+03,1.55140e+03,1.88663e+03,2.04924e+03
5.09000e+00,3.77888e+02,6.92094e+02,9.92550e+02,1.21436e+03
5.10000e+00,1.58208e+02,4.62042e+02,7.12978e+02,9.47198e+02
5.11000e+00,3.07386e+03,3.25312e+03,3.35712e+03,3.43894e+03
5.12000e+00,2.52024e+02,5.88704e+02,8.43976e+02,1.06064e+03
5.13000e+00,3.78312e+02,6.44808e+02,9.30524e+02,1.12675e+03
5.14000e+00,1.49130e+03,1.83890e+03,2.08210e+03,2.30696e+03
5.15000e+00,8.41784e+02,1.10163e+03,1.35495e+03,1.52495e+03
5.16000e+00,1.47978e+03,1.79607e+03,2.02176e+03,2.21638e+03
5.17000e+00,1.27651e+02,4.57810e+02,6.94638e+02,9.60596e+02
5.18000e+00,1.08406e+02,4.43666e+02,6.77136e+02,8.17136e+02
5.19000e+00,1.18572e+02,4.16380e+02,6.68962e+02,9.09086e+02
5.20000e+00,1.09212e+02,4.11660e+02,6.80092e+02,8.47168e+02
5.21000e+00,1.59190e+03,1.84495e+03,2.05512e+03,2.24824e+03
5.22000e+00,1.33173e+02,4.37762e+02,6.53942e+02,8.23542e+02
5.23000e+00,1.18039e+02,4.07498e+02,6.30084e+02,7.54688e+02
5.24000e+00,1.52830e+02,4.07850e+02,6.43582e+02,7.77886e+02
5.25000e+00,4.10734e+03,4.43250e+03,4.67188e+03,4.89106e+03
5.26000e+00,1.32525e+02,4.30614e+02,6.48574e+02,8.75340e+02
5.27000e+00,9.88230e+02,1.20847e+03,1.43320e+03,1.65240e+03
5.28000e+00,4.72950e+02,6.72294e+02,9.37074e+02,1.08206e+03
5.29000e+00,1.48853e+02,4.62916e+02,6.93798e+02,8.40904e+02
5.30000e+00,2.22244e+02,4.80390e+02,6.96298e+02,8.98202e+02
5.31000e+00,2.67204e+02,5.57904e+02,7.49904e+02,8.59294e+02
5.32000e+00,1.76978e+02,4.50268e+02,6.83424e+02,7.82720e+02
5.33000e+00,1.60111e+02,4.37042e+02,6.63280e+02,8.04324e+02
5.34000e+00,1.16537e+02,3.85146e+02,6.16656e+02,7.80118e+02
5.35000e+00,1.30921e+02,3.68688e+02,5.76350e+02,7.68576e+02
5.36000e+00,3.04998e+02,5.89070e+02,7.63722e+02,9.34204e+02
5.37000e+00,1.34193e+02,3.84180e+02,6.17026e+02,7.54586e+02
5.38000e+00,4.58134e+02,7.07264e+02,9.48302e+02,1.14040e+03
5.39000e+00,1.26237e+02,3.84796e+02,5.93568e+02,7.59248e+02
5.40000e+00,1.60189e+02,3.99572e+02,5.44908e+02,7.36060e+02
5.41000e+00,1.43049e+02,3.66674e+02,6.05092e+02,7.22776e+02
5.42000e+00,1.20895e+03,1.41342e+03,1.60462e+03,1.76327e+03
5.43000e+00,1.44450e+02,3.54772e+02,5.35552e+02,6.74168e+02
5.44000e+00,1.47472e+02,4.07034e+02,6.23438e+02,7.87462e+02
5.45000e+00,1.39842e+02,3.86618e+02,5.56150e+02,7.22634e+02
5.46000e+00,2.69848e+02,5.00606e+02,6.96586e+02,8.52406e+02
5.47000e+00,1.36158e+02,3.46132e+02,5.15352e+02,7.84672e+02
5.48000e+00,7.42292e+02,1.00499e+03,1.18041e+03,1.32333e+03
5.49000e+00,1.27716e+02,3.81568e+02,5.76650e+02,7.32234e+02
5.50000e+00,2.16370e+02,4.04898e+02,6.48002e+02,7.57554e+02
5.51000e+00,1.55140e+02,3.87732e+02,5.83290e+02,7.87112e+02
5.52000e+00,1.20593e+04,1.21648e+04,1.23473e+04,1.24178e+04
5.53000e+00,1.18078e+02,4.01170e+02,6.20562e+02,7.63820e+02
5.54000e+00,2.26048e+02,4.34762e+02,6.14368e+02,7.45516e+02
5.55000e+00,1.13214e+02,3.89178e+02,5.74500e+02,6.84744e+02
5.56000e+00,1.15951e+02,3.43686e+02,5.56560e+02,6.75816e+02
5.57000e+00,1.79419e+02,3.99818e+02,5.57578e+02,6.79518e+02
5.58000e+00,1.11038e+02,3.16666e+02,5.24652e+02,6.70792e+02
5.59000e+00,4.52680e+03,4.72384e+03,4.89154e+03,5.04106e+03
5.60000e+00,1.24051e+02,3.17848e+02,4.97378e+02,6.16060e+02
5.61000e+00,2.68112e+03,2.87180e+03,3.00952e+03,3.11460e+03
5.62000e+00,6.91348e+02,8.64362e+02,1.03103e+03,1.13727e+03
5.63000e+00,1.12835e+02,3.24760e+02,4.92872e+02,6.32222e+02
5.64000e+00,5.64512e+02,7.27198e+02,9.23368e+02,1.00055e+03
5.65000e+00,1.28804e+02,3.33690e+02,4.53184e+02,6.06978e+02
5.66000e+00,1.01351e+02,3.30692e+02,5.09004e+02,5.88344e+02
5.67000e+00,1.24384e+02,3.19818e+02,4.60398e+02,5.82494e+02
5.68000e+00,1.17863e+02,3.27724e+02,4.44306e+02,5.55514e+02
5.69000e+00,1.00523e+02,2.80382e+02,4.47172e+02,5.72060e+02
5.70000e+00,1.22878e+02,2.94350e+02,4.17212e+02,5.57362e+02
5.71000e+00,3.13956e+03,3.34176e+03,3.47642e+03,3.62290e+03
5.72000e+00,3.82294e+04,3.84726e+04,3.84422e+04,3.85490e+04
5.73000e+00,1.08473e+02,2.96490e+02,5.21244e+02,6.04850e+02
5.74000e+00,3.96424e+03,4.12454e+03,4.25464e+03,4.38466e+03
5.75000e+00,1.57812e+02,3.52120e+02,5.05806e+02,5.86052e+02
5.76000e+00,6.38408e+02,8.23954e+02,9.69078e+02,1.09096e+03
5.77000e+00,2.90270e+02,4.80442e+02,6.09946e+02,7.21074e+02
5.78000e+00,1.28002e+03,1.45300e+03,1.59304e+03,1.70287e+03
5.79000e+00,1.55075e+02,3.36890e+02,4.75476e+02,6.05466e+02
5.80000e+00,1.51213e+02,2.79730e+02,4.50528e+02,5.19824e+02
5.81000e+00,1.00161e+02,2.51954e+02,4.16106e+02,5.10552e+02
5.82000e+00,1.14444e+02,3.21862e+02,4.55130e+02,5.63362e+02
5.83000e+00,1.11805e+02,2.70928e+02,3.63440e+02,5.18172e+02
5.84000e+00,9.96834e+01,2.98040e+02,4.28014e+02,5.53138e+02
5.85000e+00,9.90376e+01,2.50728e+02,3.82430e+02,5.11168e+02
5.86000e+00,9.01510e+01,2.30704e+02,4.06022e+02,4.82352e+02
5.87000e+00,2.70188e+02,4.54422e+02,5.39388e+02,6.20340e+02
5.88000e+00,8.97814e+01,2.57308e+02,3.63850e+02,4.65116e+02
5.89000e+00,8.84918e+01,2.52566e+02,3.84070e+02,4.90582e+02
5.90000e+00,1.06101e+02,2.71996e+02,3.65630e+02,4.36486e+02
5.91000e+00,7.98988e+03,8.07962e+03,8.18168e+03,8.26814e+03
5.92000e+00,9.49742e+01,2.58934e+02,4.11658e+02,5.34978e+02
5.93000e+00,2.43770e+03,2.59710e+03,2.77342e+03,2.83352e+03
5.94000e+00,8.97596e+01,2.47854e+02,3.46038e+02,4.37830e+02
5.95000e+00,8.60076e+01,2.45104e+02,3.54378e+02,4.49546e+02
5.96000e+00,1.47035e+03,1.59765e+03,1.72100e+03,1.80633e+03
5.97000e+00,8.56444e+01,2.12662e+02,3.22988e+02,4.19546e+02
5.98000e+00,1.04796e+02,2.36750e+02,3.40748e+02,4.72962e+02
5.99000e+00,1.07009e+02,2.43434e+02,4.04360e+02,4.98190e+02
6.00000e+00,1.65960e+02,3.01158e+02,3.88294e+02,4.95126e+02
6.01000e+00,1.29629e+02,2.89574e+02,4.07988e+02,4.91076e+02
6.02000e+00,2.55812e+03,2.62884e+03,2.77558e+03,2.88732e+03
6.03000e+00,1.37549e+02,2.66496e+02,3.84828e+02,4.95990e+02
6.04000e+00,8.59394e+01,2.58524e+02,3.57270e+02,4.45182e+02
6.05000e+00,3.02106e+02,4.82540e+02,5.79304e+02,6.90974e+02
6.06000e+00,4.30136e+02,6.09422e+02,7.50762e+02,8.43676e+02
6.07000e+00,1.08547e+02,2.15140e+02,3.28832e+02,4.25824e+02
6.08000e+00,1.20893e+02,2.62168e+02,3.39056e+02,4.46164e+02
6.09000e+00,6.27634e+03,6.29488e+03,6.38572e+03,6.45256e+03
6.10000e+00,1.62081e+02,3.20388e+02,3.67870e+02,4.48008e+02
6.11000e+00,1.45421e+03,1.58006e+03,1.66153e+03,1.74976e+03
6.12000e+00,1.47763e+05,1.47204e+05,1.46910e+05,1.46370e+05
6.13000e+00,3.25894e+03,3.40374e+03,3.54040e+03,3.54798e+03
6.14000e+00,1.30111e+02,2.43804e+02,3.64648e+02,4.51420e+02
6.15000e+00,1.07589e+02,2.48008e+02,3.28324e+02,4.52518e+02
6.16000e+00,6.26948e+01,1.93525e+02,2.71736e+02,3.60368e+02
6.17000e+00,6.79594e+01,2.03692e+02,2.80184e+02,3.72346e+02
6.18000e+00,6.45980e+01,1.78167e+02,2.90622e+02,3.77140e+02
6.19000e+00,9.57628e+02,1.12921e+03,1.22300e+03,1.32040e+03
6.20000e+00,5.74522e+01,1.68028e+02,2.51936e+02,3.29144e+02
6.21000e+00,3.43580e+02,4.57450e+02,5.42038e+02,6.33108e+02
6.22000e+00,6.47508e+01,1.93301e+02,3.15218e+02,4.06576e+02
6.23000e+00,5.14542e+01,1.47706e+02,2.50026e+02,3.11578e+02
6.24000e+00,5.81418e+01,1.63197e+02,2.86178e+02,3.51432e+02
6.25000e+00,5.46994e+01,1.66788e+02,2.67086e+02,3.74462e+02
6.26000e+00,5.63562e+02,6.97236e+02,7.81948e+02,8.33742e+02
6.27000e+00,3.32184e+03,3.32886e+03,3.45182e+03,3.53256e+03
6.28000e+00,9.25616e+01,2.17956e+02,2.72214e+02,3.65892e+02
6.29000e+00,9.86336e+01,2.08032e+02,2.96812e+02,3.60738e+02
6.30000e+00,9.78040e+01,2.03328e+02,3.09344e+02,3.50124e+02
6.31000e+00,5.05246e+01,1.56249e+02,2.39996e+02,3.25864e+02
6.32000e+00,7.89150e+02,9.30182e+02,1.04516e+03,1.08949e+03
6.33000e+00,1.38788e+02,2.31932e+02,3.10988e+02,3.85404e+02
6.34000e+00,5.73074e+02,6.48598e+02,7.01754e+02,7.73572e+02
6.35000e+00,4.69964e+02,5.94174e+02,6.87602e+02,7.45788e+02
6.36000e+00,6.07908e+01,2.03106e+02,3.12546e+02,3.88038e+02
6.37000e+00,6.40050e+01,1.71033e+02,2.44860e+02,3.61884e+02
6.38000e+00,8.17948e+03,7.88452e+03,7.55896e+03,7.34328e+03
6.39000e+00,3.15622e+02,4.99484e+02,6.61150e+02,7.51328e+02
6.40000e+00,1.88086e+03,2.04226e+03,2.18798e+03,2.32134e+03
6.41000e+00,5.54410e+01,2.11982e+02,3.39144e+02,4.48850e+02
6.42000e+00,4.59310e+01,2.08674e+02,3.31562e+02,4.48966e+02
6.43000e+00,2.10142e+03,2.18060e+03,2.29138e+03,2.40548e+03
6.44000e+00,4.21682e+01,2.00504e+02,3.35160e+02,4.16526e+02
6.45000e+00,3.43598e+02,4.78832e+02,6.16854e+02,7.06906e+02
6.46000e+00,5.97600e+01,1.97642e+02,3.17736e+02,4.01258e+02
6.47000e+00,5.33842e+01,2.39134e+02,3.46600e+02,4.53728e+02
6.48000e+00,4.65614e+01,1.77900e+02,3.02856e+02,3.75612e+02
6.49000e+00,1.09934e+03,1.23035e+03,1.30156e+03,1.38552e+03
6.50000e+00,5.39144e+01,2.22452e+02,3.47000e+02,4.16764e+02
6.51000e+00,1.02861e+02,2.38760e+02,3.10962e+02,3.91118e+02
6.52000e+00,5.17776e+01,1.54887e+02,2.42802e+02,2.97786e+02
6.53000e+00,3.63222e+01,1.23221e+02,1.72064e+02,2.71304e+02
6.54000e+00,5.13692e+01,1.24673e+02,1.88770e+02,2.12074e+02
6.55000e+00,1.23580e+03,1.30792e+03,1.36233e+03,1.42585e+03
6.56000e+00,4.97028e+01,1.07775e+02,1.50737e+02,2.04862e+02
6.57000e+00,5.49904e+01,1.11383e+02,1.52479e+02,1.76505e+02
6.58000e+00,4.90266e+01,1.00387e+02,1.34677e+02,1.68063e+02
6.59000e+00,8.09536e+01,1.25572e+02,1.50788e+02,1.95092e+02
6.60000e+00,4.63120e+01,1.15319e+02,1.67314e+02,2.10736e+02
6.61000e+00,4.09368e+01,1.28569e+02,1.84742e+02,2.48648e+02
6.62000e+00,5.69680e+04,5.69336e+04,5.68442e+04,5.67280e+04
6.63000e+00,3.36022e+04,3.36492e+04,3.36800e+04,3.35688e+04
6.64000e+00,5.17486e+01,1.79227e+02,3.06252e+02,3.76796e+02
6.65000e+00,1.52647e+03,1.69128e+03,1.83621e+03,1.91369e+03
6.66000e+00,3.64556e+01,2.54244e+02,3.93548e+02,5.20076e+02
6.67000e+00,4.23768e+01,2.86990e+02,4.55310e+02,5.86984e+02
6.68000e+00,3.79590e+01,2.24456e+02,4.11906e+02,6.10846e+02
6.69000e+00,3.56574e+01,2.47590e+02,4.22840e+02,5.84234e+02
6.70000e+00,3.59554e+01,2.67796e+02,4.91368e+02,6.09416e+02
6.71000e+00,3.76466e+01,2.84808e+02,4.33242e+02,5.88854e+02
6.72000e+00,5.96548e+02,8.24080e+02,9.94106e+02,1.14365e+03
6.73000e+00,3.11790e+01,3.19688e+02,5.43400e+02,6.81232e+02
6.74000e+00,2.70298e+01,2.70346e+02,5.06364e+02,6.72390e+02
6.75000e+00,7.52366e+02,9.64580e+02,1.09881e+03,1.25956e+03
6.76000e+00,3.39448e+01,2.07708e+02,3.98022e+02,5.38674e+02
6.77000e+00,2.38082e+01,2.03968e+02,3.51756e+02,4.72412e+02
6.78000e+00,3.29072e+01,1.84929e+02,3.27796e+02,4.63812e+02
6.79000e+00,4.61746e+01,1.96869e+02,2.79128e+02,3.58666e+02
6.80000e+00,4.87482e+01,1.53308e+02,2.74738e+02,3.59174e+02
6.81000e+00,3.39222e+01,1.32087e+02,1.90471e+02,2.21722e+02
6.82000e+00,7.47118e+01,1.49715e+02,1.79660e+02,2.33776e+02
6.83000e+00,9.64840e+01,1.12413e+02,1.23547e+02,1.21649e+02
6.84000e+00,1.97006e+02,2.06932e+02,2.24878e+02,2.54140e+02
6.85000e+00,2.31920e+01,5.96096e+01,8.71442e+01,9.59448e+01
6.86000e+00,3.86912e+01,6.03764e+01,6.59930e+01,8.42016e+01
6.87000e+00,8.10914e+01,1.20055e+02,1.45272e+02,1.59536e+02
6.88000e+00,1.42466e+02,1.75772e+02,2.03882e+02,2.39652e+02
6.89000e+00,4.66008e+01,1.03841e+02,1.30261e+02,1.27719e+02
6.90000e+00,5.75236e+01,7.84668e+01,1.08697e+02,1.33489e+02
6.91000e+00,7.22502e+01,1.27478e+02,1.60796e+02,1.89445e+02
6.92000e+00,8.47470e+02,8.83958e+02,9.16786e+02,9.21490e+02
6.93000e+00,7.04632e+01,8.07844e+01,1.06256e+02,1.23573e+02
6.94000e+00,5.31922e+01,7.18792e+01,1.23498e+02,1.14166e+02
6.95000e+00,4.53432e+01,9.42004e+01,1.08576e+02,1.33057e+02
6.96000e+00,1.17244e+03,1.21610e+03,1.23570e+03,1.23411e+03
6.97000e+00,7.79586e+01,1.01405e+02,1.25982e+02,1.45384e+02
6.98000e+00,1.67029e+04,1.65196e+04,1.64789e+04,1.64563e+04
6.99000e+00,2.72704e+01,6.02298e+01,8.54628e+01,8.43742e+01
7.00000e+00,3.40352e+01,5.12938e+01,5.71150e+01,6.70878e+01
7.01000e+00,2.35480e+01,4.41738e+01,4.99368e+01,5.07584e+01
7.02000e+00,2.61974e+01,4.36460e+01,4.89772e+01,5.31986e+01
7.03000e+00,3.23520e+01,3.77000e+01,4.86020e+01,5.85550e+01
7.04000e+00,3.17718e+01,3.66418e+01,4.31202e+01,4.72098e+01
7.05000e+00,3.45732e+01,4.19458e+01,4.22474e+01,5.05452e+01
7.06000e+00,1.48954e+02,1.67827e+02,1.49482e+02,1.52577e+02
7.07000e+00,2.92856e+01,3.45800e+01,3.85042e+01,4.36852e+01
7.08000e+00,2.91014e+01,3.57466e+01,4.24302e+01,4.04692e+01
7.09000e+00,2.74918e+01,3.19860e+01,2.68386e+01,2.82674e+01
7.10000e+00,3.40068e+01,3.11018e+01,3.96082e+01,3.79474e+01
7.11000e+00,2.04774e+02,1.85573e+02,1.83466e+02,1.76571e+02
7.12000e+00,1.26266e+03,1.25693e+03,1.26112e+03,1.26560e+03
7.13000e+00,3.99104e+01,4.08086e+01,5.42644e+01,4.92138e+01
7.14000e+00,4.37262e+01,5.01846e+01,4.62356e+01,4.10472e+01
7.15000e+00,3.70492e+01,4.30778e+01,4.45896e+01,3.97008e+01
7.16000e+00,3.32140e+01,3.21014e+01,3.18076e+01,3.28156e+01
7.17000e+00,3.49944e+01,3.37970e+01,3.07554e+01,3.62876e+01
7.18000e+00,2.71884e+01,4.57420e+01,5.72524e+01,5.11684e+01
7.19000e+00,2.60790e+01,3.04998e+01,3.58636e+01,2.91284e+01
7.20000e+00,4.31086e+03,4.13608e+03,3.85706e+03,3.66570e+03
7.21000e+00,2.35748e+01,2.68186e+01,3.23486e+01,3.56038e+01
7.22000e+00,2.38386e+01,3.31204e+01,5.15044e+01,4.69724e+01
7.23000e+00,1.55665e+01,3.28646e+01,3.97050e+01,2.20906e+01
7.24000e+00,2.56334e+01,3.05240e+01,3.77652e+01,4.73160e+01
7.25000e+00,6.07880e+01,5.68412e+01,7.25578e+01,7.61728e+01
7.26000e+00,2.63456e+01,4.65960e+01,4.75912e+01,5.33954e+01
7.27000e+00,8.68606e+01,8.34140e+01,1.01014e+02,1.05874e+02
7.28000e+00,1.46932e+03,1.49693e+03,1.51902e+03,1.52207e+03
7.29000e+00,2.26502e+01,2.27974e+01,4.65152e+01,3.50180e+01
7.30000e+00,7.18148e+01,7.81566e+01,9.62860e+01,9.13124e+01
7.31000e+00,2.49390e+01,2.93998e+01,4.68910e+01,5.00430e+01
7.32000e+00,2.97810e+01,3.88638e+01,4.14140e+01,5.48900e+01
7.33000e+00,3.62794e+01,4.10740e+01,4.33128e+01,3.65848e+01
7.34000e+00,2.02630e+01,3.51248e+01,5.03156e+01,4.62182e+01
7.35000e+00,1.94491e+01,2.91006e+01,3.44832e+01,4.63078e+01
7.36000e+00,3.17666e+01,4.13770e+01,6.31218e+01,6.65838e+01
7.37000e+00,5.07790e+01,5.98530e+01,7.12732e+01,7.81504e+01
7.38000e+00,2.81230e+02,3.01200e+02,3.13688e+02,3.21718e+02
7.39000e+00,4.01608e+01,4.25758e+01,6.04578e+01,8.80072e+01
7.40000e+00,2.94474e+01,3.28424e+01,4.10832e+01,7.54874e+01
7.41000e+00,4.10804e+01,5.13104e+01,4.21580e+01,5.92818e+01
7.42000e+00,7.69748e+04,7.67666e+04,7.65004e+04,7.62332e+04
7.43000e+00,3.01326e+01,3.64604e+01,4.98782e+01,5.98664e+01
7.44000e+00,1.61424e+01,2.37534e+01,5.24406e+01,3.44548e+01
7.45000e+00,1.22742e+01,2.56636e+01,2.34994e+01,2.46160e+01
7.46000e+00,1.92619e+01,2.45880e+01,3.78206e+01,4.58580e+01
7.47000e+00,1.33277e+01,1.16865e+01,1.77787e+01,3.47374e+01
7.48000e+00,1.48095e+01,1.20845e+01,1.78082e+01,3.23012e+01
7.49000e+00,1.32089e+01,1.91985e+01,2.71058e+01,3.28548e+01
7.50000e+00,1.52485e+01,2.10864e+01,1.73563e+01,1.86224e+01
7.51000e+00,2.03222e+01,2.96826e+01,2.99452e+01,2.37040e+01
7.52000e+00,2.77932e+01,3.03118e+01,3.06966e+01,2.97522e+01
7.53000e+00,1.89681e+01,2.63054e+01,3.43850e+01,2.70446e+01
7.54000e+00,6.79210e+01,6.71756e+01,6.98482e+01,6.45802e+01
7.55000e+00,1.72975e+01,1.65853e+01,1.72778e+01,2.59866e+01
7.56000e+00,1.87401e+02,2.05228e+02,2.06140e+02,2.10360e+02
7.57000e+00,2.22618e+01,2.69912e+01,2.28334e+01,2.53410e+01
7.58000e+00,2.16314e+01,2.79742e+01,2.49662e+01,2.44654e+01
7.59000e+00,1.09915e+01,1.80655e+01,1.77806e+01,1.80568e+01
7.60000e+00,2.73132e+01,2.28350e+01,2.28350e+01,1.96263e+01
7.61000e+00,2.48452e+01,2.75754e+01,2.81494e+01,2.95914e+01
7.62000e+00,1.64308e+01,1.80008e+01,1.81375e+01,1.91375e+01
7.63000e+00,1.66255e+01,1.06097e+01,1.36097e+01,1.16097e+01
7.64000e+00,7.22770e+03,7.24590e+03,7.24418e+03,7.24414e+03
7.65000e+00,6.10702e+03,6.04984e+03,6.05390e+03,6.03128e+03
7.66000e+00,2.03986e+01,2.09624e+01,1.64743e+01,1.64743e+01
7.67000e+00,2.43274e+01,2.29168e+01,2.07426e+01,2.53596e+01
7.68000e+00,2.48866e+01,2.89736e+01,2.83942e+01,3.24792e+01
7.69000e+00,1.37389e+01,2.46272e+01,2.54412e+01,2.51264e+01
7.70000e+00,2.03732e+03,2.04868e+03,2.04878e+03,2.04360e+03
7.71000e+00,2.01702e+01,1.94837e+01,2.26566e+01,2.38700e+01
7.72000e+00,1.64285e+01,1.42495e+01,1.55218e+01,1.55218e+01
7.73000e+00,1.24865e+04,1.23859e+04,1.23828e+04,1.23583e+04
7.74000e+00,1.69805e+01,4.93304e+01,7.11728e+01,9.57670e+01
7.75000e+00,1.71532e+01,5.53440e+01,9.20624e+01,1.24837e+02
7.76000e+00,2.39796e+01,7.67202e+01,1.10529e+02,1.40752e+02
7.77000e+00,2.59110e+01,8.34728e+01,1.41147e+02,2.07704e+02
7.78000e+00,2.17946e+01,7.15458e+01,1.25866e+02,1.72783e+02
7.79000e+00,1.69902e+01,7.00812e+01,1.67970e+02,2.28766e+02
7.80000e+00,6.05632e+04,6.04458e+04,6.02204e+04,6.01458e+04
7.81000e+00,9.46536e+00,1.11707e+02,2.07846e+02,2.93340e+02
7.82000e+00,6.70574e+01,1.82131e+02,3.23948e+02,4.03612e+02
7.83000e+00,6.04366e+00,2.01888e+02,3.26012e+02,4.73744e+02
7.84000e+00,9.08806e+00,2.34672e+02,3.86798e+02,5.28616e+02
7.85000e+00,9.05620e+00,2.38996e+02,4.46334e+02,5.77986e+02
7.86000e+00,1.04161e+01,2.37356e+02,4.00352e+02,5.84914e+02
7.87000e+00,6.90382e+00,2.70966e+02,4.91016e+02,6.88868e+02
7.88000e+00,2.00000e+00,3.01926e+02,5.02076e+02,7.00292e+02
7.89000e+00,7.99998e+00,3.00310e+02,5.48744e+02,7.49830e+02
7.90000e+00,6.84554e+00,2.31472e+02,4.53640e+02,6.24992e+02
7.91000e+00,1.35541e+01,2.72394e+02,4.75842e+02,6.68610e+02
7.92000e+00,5.19028e+00,2.35744e+02,4.01284e+02,5.33012e+02
7.93000e+00,1.42577e+01,2.20174e+02,3.41858e+02,4.45732e+02
7.94000e+00,2.14852e+02,2.92646e+02,3.68186e+02,4.31304e+02
7.95000e+00,1.40391e+01,1.55270e+01,1.74986e+01,1.74986e+01
7.96000e+00,1.12267e+01,5.47852e+00,6.98452e+00,1.05737e+01
7.97000e+00,6.52762e+00,8.02262e+00,1.21562e+01,7.88704e+00
7.98000e+00,7.08806e+00,1.11514e+01,8.12364e+00,8.15138e+00
7.99000e+00,5.17612e+00,7.17612e+00,8.17612e+00,8.17612e+00
8.00000e+00,1.36505e+01,1.28852e+01,1.16505e+01,1.49816e+01
8.01000e+00,7.49028e+00,9.26634e+00,1.34435e+01,1.27812e+01
8.02000e+00,6.04402e+00,6.04402e+00,6.04402e+00,6.04402e+00
8.03000e+00,6.66748e+00,8.36408e+00,7.36408e+00,8.36408e+00
8.04000e+00,7.00618e+00,3.99998e+00,2.99998e+00,2.99998e+00
8.05000e+00,3.04404e+00,3.04404e+00,3.04404e+00,5.11902e+00
8.06000e+00,2.04402e+00,2.04402e+00,2.04402e+00,2.04402e+00
8.07000e+00,4.00000e+00,4.25546e+00,4.25546e+00,4.25546e+00
8.08000e+00,4.54184e+00,4.45434e+00,1.04403e+00,1.04403e+00
8.09000e+00,9.08804e+00,7.08804e+00,7.08804e+00,5.08804e+00
8.10000e+00,5.14366e+00,5.99998e+00,7.04400e+00,8.13134e+00
8.11000e+00,6.27354e+00,5.27354e+00,7.27354e+00,8.11464e+00
8.12000e+00,7.46350e+00,5.41948e+00,5.41948e+00,8.23704e+00
8.13000e+00,2.51774e+01,2.30000e+01,2.30000e+01,2.20000e+01
8.14000e+00,6.20620e+00,4.04402e+00,6.45152e+00,5.45152e+00
8.15000e+00,6.79190e+00,3.74788e+00,4.74788e+00,3.70384e+00
8.16000e+00,1.00000e+00,3.04404e+00,3.04404e+00,3.04404e+00
8.17000e+00,6.23742e+01,4.43742e+01,5.73742e+01,4.13742e+01
8.18000e+00,7.78410e+00,7.78410e+00,8.82814e+00,7.82814e+00
8.19000e+00,3.45080e+00,4.45080e+00,4.45080e+00,5.45080e+00
8.20000e+00,5.70048e+00,4.99998e+00,3.99998e+00,3.00000e+00
8.21000e+00,7.53318e+00,8.53318e+00,8.53318e+00,8.64654e+00
8.22000e+00,4.04712e+00,4.04712e+00,4.04712e+00,4.04712e+00
8.23000e+00,3.54502e+00,1.99999e+00,3.00000e+00,3.00000e+00
8.24000e+00,5.07184e+00,3.04402e+00,3.04402e+00,3.04402e+00
8.25000e+00,4.07640e+00,3.04402e+00,3.04402e+00,3.04402e+00
8.26000e+00,6.11968e+00,9.07564e+00,8.07564e+00,8.07564e+00
8.27000e+00,2.41892e+00,2.05150e+00,2.05150e+00,2.05150e+00
8.28000e+00,4.00000e+00,4.00000e+00,4.00000e+00,4.00000e+00
8.29000e+00,7.72790e+00,6.53378e+00,4.48976e+00,6.53378e+00
8.30000e+00,5.04402e+00,3.04402e+00,3.04402e+00,3.04402e+00
8.31000e+00,6.13462e+00,5.38766e+00,4.38766e+00,4.38766e+00
8.32000e+00,1.72002e+01,2.32920e+01,2.12920e+01,2.22920e+01
8.33000e+00,2.96860e+01,2.56374e+01,2.88136e+01,3.09100e+01
8.34000e+00,8.26626e+00,1.05798e+01,1.38842e+01,1.17221e+01
8.35000e+00,2.28078e+00,5.53994e+00,1.65461e+01,1.94642e+01
8.36000e+00,3.04404e+00,3.63478e+00,7.18064e+00,1.24473e+01
8.37000e+00,7.84430e+01,9.18032e+01,8.90954e+01,9.00214e+01
8.38000e+00,2.02818e+01,2.04096e+01,2.69256e+01,4.26040e+01
8.39000e+00,3.39066e+00,6.07692e+00,2.79640e+01,2.08188e+01
8.40000e+00,7.13206e+00,1.63550e+01,3.84016e+01,3.35896e+01
8.41000e+00,5.19254e+00,1.48411e+01,1.95003e+01,2.04628e+01
8.42000e+00,2.12480e+00,1.74132e+01,2.90380e+01,3.35356e+01
8.43000e+00,4.14546e+00,1.56587e+01,3.53768e+01,3.72940e+01
8.44000e+00,1.99999e+00,1.56528e+01,3.43402e+01,2.17872e+01
8.45000e+00,2.41674e+00,1.08425e+01,2.81620e+01,4.64052e+01
8.46000e+00,6.08806e+00,1.11022e+01,3.17802e+01,3.32908e+01
8.47000e+00,3.04402e+00,1.17326e+01,2.93684e+01,3.68184e+01
8.48000e+00,1.41400e+03,1.33143e+03,1.23855e+03,1.18826e+03
8.49000e+00,7.57420e+01,8.88536e+01,1.17829e+02,1.21852e+02
8.50000e+00,5.13208e+00,2.10458e+01,2.46754e+01,3.43642e+01
8.51000e+00,3.34576e+00,8.02196e+00,1.62457e+01,3.10324e+01
8.52000e+00,1.07234e+02,1.08130e+02,1.23394e+02,1.14253e+02
8.53000e+00,1.21910e+01,1.28080e+01,1.47327e+01,2.95462e+01
8.54000e+00,1.20218e+02,1.19218e+02,1.25807e+02,1.22442e+02
8.55000e+00,9.77270e+00,7.77270e+00,8.83210e+00,8.83210e+00
8.56000e+00,1.39997e+01,7.99970e+00,7.99970e+00,7.99970e+00
8.57000e+00,1.23322e+01,1.13250e+01,1.15571e+01,9.00000e+00
8.58000e+00,1.99799e+04,1.99140e+04,1.98625e+04,1.97814e+04
8.59000e+00,6.01874e+00,8.01874e+00,8.01874e+00,8.01874e+00
8.60000e+00,6.00000e+00,9.00000e+00,1.10000e+01,1.10000e+01
8.61000e+00,5.00000e+00,6.04402e+00,6.04402e+00,5.00000e+00
8.62000e+00,5.04402e+00,7.00000e+00,8.04402e+00,8.04402e+00
8.63000e+00,7.00000e+00,5.00000e+00,5.00000e+00,5.00000e+00
8.64000e+00,5.00000e+00,5.00000e+00,5.00000e+00,6.00000e+00
8.65000e+00,3.04402e+00,3.04402e+00,3.04402e+00,3.04402e+00
8.66000e+00,8.39454e+00,6.39454e+00,6.39454e+00,5.35052e+00
8.67000e+00,3.26626e+00,3.26626e+00,4.26626e+00,4.26626e+00
8.68000e+00,3.26628e+00,5.26628e+00,5.26628e+00,5.26628e+00
8.69000e+00,1.99999e+00,1.99999e+00,1.99999e+00,3.00000e+00
8.70000e+00,1.00000e-09,1.00000e-09,1.00000e-09,1.00000e-09
8.71000e+00,4.13292e+00,5.13292e+00,5.13292e+00,5.13292e+00
8.72000e+00,3.04404e+00,2.00000e+00,1.00000e+00,1.00000e+00
8.73000e+00,4.04402e+00,3.04402e+00,3.04402e+00,3.04402e+00
8.74000e+00,2.99998e+00,1.99998e+00,1.99998e+00,1.99998e+00
8.75000e+00,1.00000e-09,1.00000e-09,1.00000e-09,1.00000e-09
8.76000e+00,2.08806e+00,1.04403e+00,1.04403e+00,1.04403e+00
8.77000e+00,1.99999e+00,2.99998e+00,1.99999e+00,1.99999e+00
8.78000e+00,4.08804e+00,5.08804e+00,5.08804e+00,5.08804e+00
8.79000e+00,1.04403e+00,1.04403e+00,1.04403e+00,1.04403e+00
8.80000e+00,3.04402e+00,3.04402e+00,3.04402e+00,3.04402e+00
8.81000e+00,3.13210e+00,2.08806e+00,2.08806e+00,1.04403e+00
8.82000e+00,1.04403e+00,1.04403e+00,1.04403e+00,1.04403e+00
8.83000e+00,9.99992e-01,9.99992e-01,9.99992e-01,9.99992e-01
8.84000e+00,4.08806e+00,4.13210e+00,4.13210e+00,5.17612e+00
8.85000e+00,2.04402e+00,9.99992e-01,9.99992e-01,9.99992e-01
8.86000e+00,3.00000e+00,1.00000e+00,3.00000e+00,3.00000e+00
8.87000e+00,1.00000e+00,1.00000e+00,1.00000e+00,1.00000e+00
8.88000e+00,6.20440e+01,6.00440e+01,6.10440e+01,5.90440e+01
8.89000e+00,4.72910e+02,4.68172e+02,4.68574e+02,4.67168e+02
8.90000e+00,1.61321e+01,1.50880e+01,1.70880e+01,1.60880e+01
8.91000e+00,1.74864e+01,1.85305e+01,1.94864e+01,2.15304e+01
8.92000e+00,2.99998e+00,2.99998e+00,2.99998e+00,3.99998e+00
8.93000e+00,1.00000e+00,1.00000e+00,1.00000e+00,1.00000e+00
8.94000e+00,6.04402e+00,5.04402e+00,6.04402e+00,6.04402e+00
8.95000e+00,3.04402e+00,3.04402e+00,1.99999e+00,1.99999e+00
8.96000e+00,7.04402e+00,7.00000e+00,7.04402e+00,8.00000e+00
8.97000e+00,9.99992e-01,9.99992e-01,9.99992e-01,1.99999e+00
8.98000e+00,1.00000e+00,2.00000e+00,2.00000e+00,2.00000e+00
8.99000e+00,1.04403e+00,1.04403e+00,1.04403e+00,1.04403e+00
9.00000e+00,2.45000e+02,2.44000e+02,2.42000e+02,2.41000e+02
9.01000e+00,3.04402e+00,3.04402e+00,3.04402e+00,4.04402e+00
9.02000e+00,2.99998e+00,4.04402e+00,4.04402e+00,4.04402e+00
9.03000e+00,4.04404e+00,3.04404e+00,3.04404e+00,3.04404e+00
9.04000e+00,1.00000e+00,1.04403e+00,1.04403e+00,1.04403e+00
9.05000e+00,4.99998e+00,4.99998e+00,4.99998e+00,4.99998e+00
9.06000e+00,2.01952e+00,2.00000e+00,3.00000e+00,2.00000e+00
9.07000e+00,3.00000e+00,3.04402e+00,3.04402e+00,3.04402e+00
9.08000e+00,1.00000e-09,1.04403e+00,1.00000e-09,1.00000e-09
9.09000e+00,9.99992e-01,9.99992e-01,9.99992e-01,9.99992e-01
9.10000e+00,3.00000e+00,3.00000e+00,3.00000e+00,3.00000e+00
9.11000e+00,3.13210e+00,1.00000e-09,1.00000e-09,1.00000e-09
9.12000e+00,2.99998e+00,2.99998e+00,2.99998e+00,2.99998e+00
9.13000e+00,4.04402e+00,3.00000e+00,1.99999e+00,1.99999e+00
9.14000e+00,1.99999e+00,2.99998e+00,1.99999e+00,1.99999e+00
9.15000e+00,4.00000e+00,3.00000e+00,4.00000e+00,3.00000e+00
9.16000e+00,3.99998e+00,5.04402e+00,5.04402e+00,5.04402e+00
9.17000e+00,2.04404e+00,2.04404e+00,2.04404e+00,2.04404e+00
9.18000e+00,2.99998e+00,2.99998e+00,1.99999e+00,2.99998e+00
9.19000e+00,9.99992e-01,9.99992e-01,9.99992e-01,9.99992e-01
9.20000e+00,2.04404e+00,1.04403e+00,1.04403e+00,1.04403e+00
9.21000e+00,1.04403e+00,1.04403e+00,1.04403e+00,1.04403e+00
9.22000e+00,3.99998e+00,2.99998e+00,2.99998e+00,2.99998e+00
9.23000e+00,3.00000e+00,3.00000e+00,3.00000e+00,3.00000e+00
9.24000e+00,1.45517e+01,1.45167e+01,1.45167e+01,1.45167e+01
9.25000e+00,1.04403e+00,1.00000e-09,1.04403e+00,1.04403e+00
9.26000e+00,4.04402e+00,5.03936e+00,5.03936e+00,5.03936e+00
9.27000e+00,2.00000e+00,3.00000e+00,4.04402e+00,3.04402e+00
9.28000e+00,3.04024e+00,3.04024e+00,3.04024e+00,4.04024e+00
9.29000e+00,3.04402e+00,2.04402e+00,3.04402e+00,4.04402e+00
9.30000e+00,8.71000e+02,8.61000e+02,8.61000e+02,8.63000e+02
9.31000e+00,1.00000e+00,1.00000e+00,1.00000e+00,1.00000e+00
9.32000e+00,2.00000e+00,2.00000e+00,2.00000e+00,2.00000e+00
9.33000e+00,2.04404e+00,2.04404e+00,2.04404e+00,2.04404e+00
9.34000e+00,1.00000e-09,1.00000e-09,1.00000e-09,1.00000e-09
9.35000e+00,2.04404e+00,2.00000e+00,2.00000e+00,3.04404e+00
9.36000e+00,3.00000e+00,3.00000e+00,3.00000e+00,3.00000e+00
9.37000e+00,1.00000e+00,1.00000e-09,1.00000e-09,1.00000e-09
9.38000e+00,1.04403e+00,1.04403e+00,1.04403e+00,1.00000e-09
9.39000e+00,1.04403e+00,1.04403e+00,1.04403e+00,1.04403e+00
9.40000e+00,3.04402e+00,3.04402e+00,1.99998e+00,3.04402e+00
9.41000e+00,1.00000e-09,1.00000e-09,1.00000e-09,1.00000e-09
9.42000e+00,1.99999e+00,2.99998e+00,1.99999e+00,1.99999e+00
9.43000e+00,1.00000e-09,1.00000e-09,1.00000e-09,1.00000e-09
9.44000e+00,1.00000e+00,1.00000e+00,1.00000e+00,1.00000e+00
9.45000e+00,2.04402e+00,2.04402e+00,3.08806e+00,2.04402e+00
9.46000e+00,3.08806e+00,3.08806e+00,3.08806e+00,3.08806e+00
9.47000e+00,5.13208e+00,5.13208e+00,5.13208e+00,5.13208e+00
9.48000e+00,1.00000e+00,2.00000e+00,2.00000e+00,1.00000e+00
9.49000e+00,1.00000e-09,1.00000e+00,1.00000e+00,1.00000e-09
9.50000e+00,2.04402e+00,1.04403e+00,2.04402e+00,1.04403e+00
9.51000e+00,1.00000e+00,2.04404e+00,2.04404e+00,2.04404e+00
9.52000e+00,3.04402e+00,3.04402e+00,4.04402e+00,3.04402e+00
9.53000e+00,9.99992e-01,9.99992e-01,9.99992e-01,9.99992e-01
9.54000e+00,9.99996e-01,1.00000e-09,1.00000e-09,1.00000e-09
9.55000e+00,4.08804e+00,6.08804e+00,4.08804e+00,4.08804e+00
9.56000e+00,2.00000e+00,3.00000e+00,2.00000e+00,2.00000e+00
9.57000e+00,4.04402e+00,5.04402e+00,5.04402e+00,4.04402e+00
9.58000e+00,2.00000e+00,3.04402e+00,3.04402e+00,3.04402e+00
9.59000e+00,2.00000e+00,2.00000e+00,2.00000e+00,2.00000e+00
9.60000e+00,4.04404e+00,5.08806e+00,2.04404e+00,4.08806e+00
9.61000e+00,5.10932e+00,6.10932e+00,7.15334e+00,5.08806e+00
9.62000e+00,3.10000e+01,2.10000e+01,2.50000e+01,2.70000e+01
9.63000e+00,2.04404e+00,1.04403e+00,1.04403e+00,2.04404e+00
9.64000e+00,2.04402e+00,9.99996e-01,2.04402e+00,2.04402e+00
9.65000e+00,9.99992e-01,9.99992e-01,9.99992e-01,2.04402e+00
9.66000e+00,3.00000e+00,4.04402e+00,4.04402e+00,4.04402e+00
9.67000e+00,9.99992e-01,9.99992e-01,9.99992e-01,9.99992e-01
9.68000e+00,2.00000e+00,2.00000e+00,1.00000e+00,1.00000e+00
9.69000e+00,3.04402e+00,3.04402e+00,4.08806e+00,3.04402e+00
9.70000e+00,1.00000e+00,2.00000e+00,1.00000e+00,1.00000e+00
9.71000e+00,1.00000e+00,1.00000e+00,1.00000e-09,1.00000e-09
9.72000e+00,1.03668e+02,1.04693e+02,1.04672e+02,1.05672e+02
9.73000e+00,2.04402e+00,2.04402e+00,2.04402e+00,2.04402e+00
9.74000e+00,1.00000e+00,1.00000e+00,1.00000e+00,1.00000e+00
9.75000e+00,3.13210e+00,1.00000e-09,2.08806e+00,3.13210e+00
9.76000e+00,1.00000e+00,2.00000e+00,1.00000e+00,2.00000e+00
9.77000e+00,7.04402e+00,3.04402e+00,4.04402e+00,3.04402e+00
9.78000e+00,2.00000e+00,1.00000e+00,1.00000e+00,1.00000e+00
9.79000e+00,6.13208e+00,4.04402e+00,3.04402e+00,4.04402e+00
9.80000e+00,3.00000e+01,1.70000e+01,2.30000e+01,1.70000e+01
9.81000e+00,4.08806e+00,2.08806e+00,2.04402e+00,2.04402e+00
9.82000e+00,1.00000e-09,1.00000e+00,1.00000e+00,1.00000e+00
9.83000e+00,1.00000e+00,1.00000e+00,1.00000e+00,1.00000e+00
9.84000e+00,5.04402e+00,5.04402e+00,5.04402e+00,5.04402e+00
9.85000e+00,1.00000e+00,1.00000e+00,1.00000e+00,1.00000e+00
9.86000e+00,1.99999e+00,1.99999e+00,2.99998e+00,2.99998e+00
9.87000e+00,1.00000e+00,1.00000e+00,1.00000e+00,1.00000e+00
9.88000e+00,5.08804e+00,5.08804e+00,6.13208e+00,6.13208e+00
9.89000e+00,5.08806e+00,4.08806e+00,5.08806e+00,5.08806e+00
9.90000e+00,1.00000e+00,2.00000e+00,2.00000e+00,2.00000e+00
9.91000e+00,1.00000e+00,1.00000e+00,1.00000e+00,1.00000e+00
9.92000e+00,2.00000e+00,1.00000e+00,1.00000e+00,1.00000e+00
9.93000e+00,3.04402e+00,2.04402e+00,1.00000e+00,1.00000e+00
9.94000e+00,1.00000e+00,1.00000e+00,1.00000e+00,1.00000e+00
9.95000e+00,4.49030e+00,3.49030e+00,3.49030e+00,3.49030e+00
9.96000e+00,5.04402e+00,3.04402e+00,2.04402e+00,2.04402e+00
9.97000e+00,3.04402e+00,3.04402e+00,3.04402e+00,3.04402e+00
9.98000e+00,1.99999e+00,9.99992e-01,9.99992e-01,9.99992e-01
9.99000e+00,1.99999e+00,1.99999e+00,1.99999e+00,1.99999e+00
1.00000e+01,2.00000e+00,2.00000e+00,2.00000e+00,1.00000e+00
1.00100e+01,2.00000e+00,2.00000e+00,2.00000e+00,2.00000e+00
1.00200e+01,2.04402e+00,2.04402e+00,2.04402e+00,2.04402e+00
1.00300e+01,1.00000e-09,1.00000e-09,1.00000e-09,1.00000e-09
1.00400e+01,9.99992e-01,2.99998e+00,1.99999e+00,1.99999e+00
1.00500e+01,1.50668e+01,1.10419e+01,1.20419e+01,1.20419e+01
1.00600e+01,1.04403e+00,1.00000e-09,1.00000e-09,1.00000e-09
1.00700e+01,1.99999e+00,1.99999e+00,1.99999e+00,1.99999e+00
1.00800e+01,1.00000e-09,1.00000e-09,1.00000e-09,1.00000e-09
1.00900e+01,6.13208e+00,4.13208e+00,4.13208e+00,4.13208e+00
1.01000e+01,1.04403e+00,1.00000e-09,1.04403e+00,1.00000e-09
1.01100e+01,1.00000e+00,1.00000e+00,1.00000e+00,1.00000e+00
1.01200e+01,2.04402e+00,4.04402e+00,4.04402e+00,4.04402e+00
1.01300e+01,1.00000e-09,1.00000e-09,1.00000e-09,1.00000e-09
1.01400e+01,2.04402e+00,3.04402e+00,3.04402e+00,4.04402e+00
1.01500e+01,1.00000e+00,3.00000e+00,3.00000e+00,3.00000e+00
1.01600e+01,1.04403e+00,1.04403e+00,1.04403e+00,1.04403e+00
1.01700e+01,4.00000e+00,5.00000e+00,4.00000e+00,3.00000e+00
1.01800e+01,2.00000e+00,1.00000e-09,1.00000e+00,1.00000e+00
1.01900e+01,3.08806e+00,2.08806e+00,2.08806e+00,2.08806e+00
1.02000e+01,2.04402e+00,2.00000e+00,2.00000e+00,2.00000e+00
1.02100e+01,6.00000e+00,5.00000e+00,1.20000e+01,7.04402e+00
1.02200e+01,1.99999e+00,1.00000e+00,1.99999e+00,1.99999e+00
1.02300e+01,1.00000e+00,1.00000e+00,1.00000e-09,1.00000e+00
1.02400e+01,3.04402e+00,1.00000e-09,2.00000e+00,2.04402e+00
1.02500e+01,1.04403e+00,2.04402e+00,2.04402e+00,2.04402e+00
1.02600e+01,3.00000e+00,3.00000e+00,3.00000e+00,3.00000e+00
1.02700e+01,3.00000e+00,1.99999e+00,1.99999e+00,1.99999e+00
1.02800e+01,2.00000e+00,2.00000e+00,2.00000e+00,2.00000e+00
1.02900e+01,2.04402e+00,2.04402e+00,2.04402e+00,2.04402e+00
1.03000e+01,1.99999e+00,1.99999e+00,1.99999e+00,1.99999e+00
1.03100e+01,2.04402e+00,1.00000e+00,1.00000e+00,1.00000e+00
1.03200e+01,1.00000e+00,1.00000e+00,1.00000e+00,1.00000e+00
1.03300e+01,1.00000e-09,1.00000e+00,1.00000e+00,1.00000e+00
1.03400e+01,1.00000e-09,1.00000e-09,1.00000e-09,1.00000e+00
1.03500e+01,5.13210e+00,4.08806e+00,4.08806e+00,4.08806e+00
1.03600e+01,3.00000e+00,4.00000e+00,5.00000e+00,5.00000e+00
1.03700e+01,1.00000e+00,1.00000e+00,1.00000e+00,1.00000e+00
1.03800e+01,2.04402e+00,2.04402e+00,2.04402e+00,2.04402e+00
1.03900e+01,3.00000e+00,3.00000e+00,3.00000e+00,3.00000e+00
1.04000e+01,4.00000e+00,3.00000e+00,3.00000e+00,4.00000e+00
1.04100e+01,1.00000e-09,1.00000e-09,1.00000e-09,1.00000e-09
1.04200e+01,3.08806e+00,3.04402e+00,3.04402e+00,2.04402e+00
1.04300e+01,2.00000e+00,2.00000e+00,2.00000e+00,2.00000e+00
1.04400e+01,1.00000e-09,1.00000e-09,1.00000e-09,1.00000e-09
1.04500e+01,2.00000e+00,1.00000e-09,2.00000e+00,1.00000e-09
1.04600e+01,2.00000e+00,2.00000e+00,2.00000e+00,2.00000e+00
1.04700e+01,3.99998e+00,5.99998e+00,5.99998e+00,5.99998e+00
1.04800e+01,1.00000e+00,1.00000e-09,1.00000e-09,1.00000e-09
1.04900e+01,1.00000e-09,1.00000e-09,1.00000e-09,1.00000e-09
1.05000e+01,1.00000e+00,1.00000e+00,1.00000e+00,1.00000e+00
1.05100e+01,1.00000e+00,1.00000e+00,1.00000e+00,1.00000e+00
1.05200e+01,2.00000e+00,3.04404e+00,3.04404e+00,2.00000e+00
1.05300e+01,1.00000e+00,1.00000e+00,1.00000e+00,1.00000e+00
1.05400e+01,1.00000e+00,1.00000e+00,1.00000e-09,1.00000e-09
1.05500e+01,3.04402e+00,2.04402e+00,2.04402e+00,4.04402e+00
1.05600e+01,2.04402e+00,3.04402e+00,2.04402e+00,2.04402e+00
1.05700e+01,1.00000e+00,3.04402e+00,2.04402e+00,2.04402e+00
1.05800e+01,1.00000e+00,1.00000e-09,1.00000e-09,1.00000e-09
1.05900e+01,2.00000e+00,2.00000e+00,2.00000e+00,2.00000e+00
1.06000e+01,4.99998e+00,4.99998e+00,4.99998e+00,4.99998e+00
1.06100e+01,1.63000e+02,1.55000e+02,1.47000e+02,1.42000e+02
1.06200e+01,9.99996e-01,9.99996e-01,9.99996e-01,9.99996e-01
1.06300e+01,2.00000e+00,1.00000e+00,1.00000e+00,2.00000e+00
1.06400e+01,3.04402e+00,3.04402e+00,1.00000e+00,1.00000e+00
1.06500e+01,1.00000e+00,3.00000e+00,4.00000e+00,3.00000e+00
1.06600e+01,1.00000e+00,1.00000e+00,1.00000e+00,1.00000e+00
1.06700e+01,1.00000e-09,1.00000e-09,1.00000e-09,1.00000e-09
1.06800e+01,1.00000e-09,1.00000e-09,1.00000e-09,1.00000e-09
1.06900e+01,1.04403e+00,2.08806e+00,2.08806e+00,2.08806e+00
1.07000e+01,1.00000e-09,1.00000e-09,1.00000e-09,1.00000e-09
1.07100e+01,4.00000e+00,3.00000e+00,3.00000e+00,3.00000e+00
1.07200e+01,2.00000e+00,4.00000e+00,4.00000e+00,4.00000e+00
1.07300e+01,1.00000e-09,1.00000e-09,1.00000e-09,1.00000e-09
1.07400e+01,2.04402e+00,3.04402e+00,2.04402e+00,2.04402e+00
1.07500e+01,4.04402e+00,4.04402e+00,3.04402e+00,3.04402e+00
1.07600e+01,3.99998e+00,3.99998e+00,3.99998e+00,3.99998e+00
1.07700e+01,1.00000e+00,1.00000e+00,1.00000e+00,1.00000e+00
1.07800e+01,3.00000e+00,9.99996e-01,9.99996e-01,2.00000e+00
1.07900e+01,3.00000e+00,3.00000e+00,3.00000e+00,3.00000e+00
1.08000e+01,1.00000e-09,1.00000e-09,1.00000e-09,1.00000e-09
1.08100e+01,1.00000e+00,1.00000e+00,1.00000e+00,2.00000e+00
1.08200e+01,9.99992e-01,9.99992e-01,9.99992e-01,9.99992e-01
1.08300e+01,5.90000e+01,5.80000e+01,5.80000e+01,5.70000e+01
1.08400e+01,3.00000e+00,2.00000e+00,2.00000e+00,2.00000e+00
1.08500e+01,3.00000e+00,2.00000e+00,3.00000e+00,3.00000e+00
1.08600e+01,2.04402e+00,2.04402e+00,2.04402e+00,2.04402e+00
1.08700e+01,1.04403e+00,1.04403e+00,1.04403e+00,1.04403e+00
1.08800e+01,1.00000e+00,1.00000e+00,1.00000e+00,1.00000e+00
1.08900e+01,1.00000e-09,1.00000e-09,1.00000e-09,1.00000e-09
1.09000e+01,5.04402e+00,5.04402e+00,5.04402e+00,5.04402e+00
1.09100e+01,1.00000e-09,1.00000e-09,1.00000e-09,1.00000e-09
1.09200e+01,1.00000e+00,1.00000e+00,1.00000e+00,1.00000e+00
1.09300e+01,1.04403e+00,1.04403e+00,1.04403e+00,1.04403e+00
1.09400e+01,1.00000e-09,1.00000e-09,1.00000e-09,1.00000e-09
1.09500e+01,1.00000e-09,1.00000e-09,1.00000e-09,1.00000e-09
1.09600e+01,1.00000e-09,1.00000e-09,1.00000e-09,1.00000e-09
1.09700e+01,2.00000e+00,4.04402e+00,4.04402e+00,3.04402e+00
1.09800e+01,2.00000e+00,2.00000e+00,2.00000e+00,2.00000e+00
1.09900e+01,1.04403e+00,1.04403e+00,1.04403e+00,1.04403e+00
1.10000e+01,1.00000e-09,1.00000e+00,1.00000e+00,2.00000e+00
1.10100e+01,1.00000e-09,1.00000e-09,1.00000e-09,1.00000e-09
1.10200e+01,1.00000e-09,1.00000e-09,1.00000e-09,1.00000e-09
1.10300e+01,2.00000e+00,2.00000e+00,2.00000e+00,2.00000e+00
1.10400e+01,9.99992e-01,9.99992e-01,9.99992e-01,9.99992e-01
1.10500e+01,1.00000e+00,1.00000e+00,1.00000e+00,1.00000e+00
1.10600e+01,2.04402e+00,3.04402e+00,3.04402e+00,2.04402e+00
1.10700e+01,1.00000e-09,1.00000e-09,1.00000e-09,1.00000e-09
1.10800e+01,1.00000e+00,2.04402e+00,2.04402e+00,2.04402e+00
1.10900e+01,1.00000e-09,1.00000e-09,1.00000e-09,1.00000e-09
1.11000e+01,1.00000e-09,1.00000e-09,1.00000e-09,1.00000e-09
1.11100e+01,1.00000e-09,1.00000e-09,1.00000e-09,1.00000e-09
1.11200e+01,3.00000e+00,4.00000e+00,3.00000e+00,3.00000e+00
1.11300e+01,2.04402e+00,2.04402e+00,2.04402e+00,2.04402e+00
1.11400e+01,2.00000e+00,2.00000e+00,2.00000e+00,2.00000e+00
1.11500e+01,2.04402e+00,2.04402e+00,2.04402e+00,2.04402e+00
1.11600e+01,1.00000e+00,1.00000e+00,1.00000e+00,1.00000e+00
1.11700e+01,2.00000e+00,2.00000e+00,2.00000e+00,2.00000e+00
1.11800e+01,1.99999e+00,1.00000e+00,1.00000e+00,1.99999e+00
1.11900e+01,4.00000e+00,5.00000e+00,5.00000e+00,5.00000e+00
1.12000e+01,3.00000e+00,4.00000e+00,4.00000e+00,5.00000e+00
1.12100e+01,3.04402e+00,3.04402e+00,3.04402e+00,3.04402e+00
1.12200e+01,1.00000e-09,1.00000e-09,1.00000e-09,1.00000e-09
1.12300e+01,1.00000e-09,1.00000e-09,1.00000e-09,1.00000e-09
1.12400e+01,3.00000e+00,3.00000e+00,3.00000e+00,3.00000e+00
1.12500e+01,3.00000e+00,3.00000e+00,3.00000e+00,3.00000e+00
1.12600e+01,1.00000e-09,1.00000e-09,1.00000e-09,1.00000e-09
1.12700e+01,1.00000e-09,1.00000e-09,1.00000e-09,1.00000e-09
1.12800e+01,1.00000e-09,1.00000e-09,1.00000e-09,1.00000e-09
1.12900e+01,1.00000e-09,1.00000e-09,1.00000e-09,1.00000e-09
1.13000e+01,1.00000e+00,1.00000e+00,1.00000e+00,1.00000e+00
1.13100e+01,1.00000e-09,1.00000e-09,1.00000e-09,1.00000e-09
1.13200e+01,2.00000e+00,2.00000e+00,2.00000e+00,2.00000e+00
1.13300e+01,2.00000e+00,2.00000e+00,2.00000e+00,2.00000e+00
1.13400e+01,1.00000e-09,1.00000e-09,1.00000e-09,1.00000e-09
1.13500e+01,2.00000e+00,2.00000e+00,2.00000e+00,2.00000e+00
1.13600e+01,1.00000e+00,1.00000e+00,1.00000e-09,1.00000e-09
1.13700e+01,1.00000e+00,1.00000e+00,1.00000e+00,1.00000e+00
1.13800e+01,1.00000e-09,1.00000e-09,1.00000e-09,1.00000e-09
1.13900e+01,1.00000e-09,1.00000e-09,1.00000e-09,1.00000e-09
1.14000e+01,2.00000e+00,3.00000e+00,3.00000e+00,3.00000e+00
1.14100e+01,3.00000e+00,2.00000e+00,2.00000e+00,2.00000e+00
1.14200e+01,2.00000e+00,3.00000e+00,3.00000e+00,3.00000e+00
1.14300e+01,2.00000e+00,2.00000e+00,1.00000e+00,1.00000e+00
1.14400e+01,3.04402e+00,3.04402e+00,3.04402e+00,3.04402e+00
1.14500e+01,1.00000e+00,1.00000e+00,1.00000e+00,1.00000e+00
1.14600e+01,2.04402e+00,2.04402e+00,2.04402e+00,2.04402e+00
1.14700e+01,3.00000e+00,1.99999e+00,1.99999e+00,1.99999e+00
1.14800e+01,1.00000e-09,1.00000e-09,1.00000e-09,1.00000e-09
1.14900e+01,1.00000e+00,1.00000e+00,1.00000e+00,1.00000e+00
1.15000e+01,1.00000e+00,2.00000e+00,2.00000e+00,2.00000e+00
1.15100e+01,2.00000e+00,2.00000e+00,2.00000e+00,2.00000e+00
1.15200e+01,1.00000e-09,1.00000e-09,1.00000e-09,1.00000e-09
1.15300e+01,1.00000e-09,1.00000e-09,1.00000e-09,1.00000e-09
1.15400e+01,1.00000e+00,1.00000e+00,1.00000e+00,1.00000e+00
1.15500e+01,1.00000e+00,1.00000e+00,1.00000e+00,1.00000e+00
1.15600e+01,1.00000e-09,1.00000e-09,1.00000e-09,1.00000e-09
1.15700e+01,1.00000e-09,1.00000e-09,1.00000e-09,1.00000e-09
1.15800e+01,2.04402e+00,2.04402e+00,2.04402e+00,2.04402e+00
1.15900e+01,2.00000e+00,1.00000e+00,1.00000e-09,1.00000e+00
1.16000e+01,1.00000e+00,1.00000e+00,1.00000e+00,1.00000e+00
1.16100e+01,1.00000e-09,1.00000e-09,1.00000e-09,1.00000e-09
1.16200e+01,2.00000e+00,1.00000e+00,1.00000e+00,1.00000e+00
1.16300e+01,1.00000e-09,1.00000e-09,1.00000e-09,1.00000e-09
1.16400e+01,1.00000e+00,1.00000e-09,1.00000e-09,1.00000e+00
1.16500e+01,1.00000e-09,1.00000e-09,1.00000e+00,1.00000e+00
1.16600e+01,1.00000e-09,1.00000e-09,1.00000e-09,1.00000e-09
1.16700e+01,2.00000e+00,2.00000e+00,2.00000e+00,2.00000e+00
1.16800e+01,1.00000e-09,1.00000e-09,1.00000e-09,1.00000e-09
1.16900e+01,1.00000e-09,1.00000e-09,1.00000e-09,1.00000e-09
1.17000e+01,1.00000e-09,1.00000e-09,1.00000e-09,1.00000e-09
1.17100e+01,1.00000e-09,1.00000e+00,1.00000e+00,1.00000e+00
1.17200e+01,1.00000e-09,1.00000e-09,1.00000e-09,1.00000e-09
1.17300e+01,1.00000e-09,1.00000e-09,1.00000e-09,1.00000e-09
1.17400e+01,1.00000e-09,1.00000e-09,1.00000e-09,1.00000e-09
1.17500e+01,1.00000e-09,1.00000e-09,1.00000e-09,1.00000e-09
1.17600e+01,1.00000e+00,1.00000e+00,1.00000e+00,1.00000e+00
1.17700e+01,1.00000e+00,1.00000e+00,1.00000e+00,1.00000e+00
1.17800e+01,2.00000e+00,2.00000e+00,5.00000e+00,5.00000e+00
1.17900e+01,3.00000e+00,2.00000e+00,2.00000e+00,2.00000e+00
1.18000e+01,1.00000e+00,1.00000e+00,1.00000e+00,1.00000e+00
1.18100e+01,1.00000e-09,1.00000e-09,1.00000e-09,1.00000e-09
1.18200e+01,1.00000e-09,1.00000e-09,1.00000e-09,1.00000e-09
1.18300e+01,1.00000e-09,1.00000e-09,1.00000e-09,1.00000e-09
1.18400e+01,1.00000e+00,1.00000e+00,1.00000e+00,1.00000e+00
1.18500e+01,1.00000e-09,1.00000e-09,1.00000e-09,1.00000e-09
1.18600e+01,9.99992e-01,9.99992e-01,9.99992e-01,9.99992e-01
1.18700e+01,1.04403e+00,1.00000e-09,1.00000e-09,1.04403e+00
1.18800e+01,1.00000e-09,1.00000e-09,1.00000e-09,1.00000e-09
1.18900e+01,2.00000e+00,2.00000e+00,2.00000e+00,2.00000e+00
1.19000e+01,1.00000e-09,1.00000e-09,1.00000e+00,1.00000e+00
1.19100e+01,1.00000e+00,1.00000e-09,1.00000e+00,1.00000e+00
1.19200e+01,1.00000e-09,1.00000e-09,1.00000e-09,1.00000e-09
1.19300e+01,1.00000e-09,1.00000e-09,1.00000e-09,1.00000e-09
1.19400e+01,3.00000e+00,3.00000e+00,3.00000e+00,3.00000e+00
1.19500e+01,1.00000e-09,1.00000e-09,1.00000e-09,1.00000e-09
1.19600e+01,2.00000e+00,1.00000e-09,1.00000e+00,1.00000e+00
1.19700e+01,2.00000e+00,2.00000e+00,2.00000e+00,2.00000e+00
1.19800e+01,1.00000e-09,1.00000e-09,1.00000e-09,1.00000e-09
1.19900e+01,1.00000e-09,1.00000e-09,1.00000e-09,1.00000e-09
1.20000e+01,1.00000e-09,1.00000e-09,1.00000e-09,1.00000e+00

## Sheet: 5cm pulse hight spectrum
Energy [MeV],Counts SiO,Counts SiO + 50 ppm Gd,Counts SiO + 100 ppm Gd,Counts SiO + 150 ppm Gd
1.00000e-05,7.19854e+02,8.41426e+02,9.39930e+02,1.02030e+03
1.00000e-02,5.46822e+05,6.38772e+05,7.13680e+05,7.75392e+05
2.00000e-02,1.28780e+05,1.51359e+05,1.69688e+05,1.84819e+05
3.00000e-02,5.82476e+04,6.96224e+04,7.88986e+04,8.64550e+04
4.00000e-02,7.98676e+04,9.60610e+04,1.09133e+05,1.19829e+05
5.00000e-02,1.07412e+05,1.30187e+05,1.48496e+05,1.63428e+05
6.00000e-02,1.31782e+05,1.60734e+05,1.84168e+05,2.03286e+05
7.00000e-02,1.47348e+05,1.80848e+05,2.07870e+05,2.30020e+05
8.00000e-02,1.52696e+05,1.88045e+05,2.16680e+05,2.40226e+05
9.00000e-02,1.49885e+05,1.85036e+05,2.13446e+05,2.36916e+05
1.00000e-01,1.42326e+05,1.75785e+05,2.02964e+05,2.25448e+05
1.10000e-01,1.33296e+05,1.64550e+05,1.89959e+05,2.11130e+05
1.20000e-01,1.24504e+05,1.53700e+05,1.77286e+05,1.96824e+05
1.30000e-01,1.16483e+05,1.43460e+05,1.65420e+05,1.83688e+05
1.40000e-01,1.09141e+05,1.34293e+05,1.54543e+05,1.71339e+05
1.50000e-01,1.02426e+05,1.25733e+05,1.44665e+05,1.60369e+05
1.60000e-01,9.66430e+04,1.18276e+05,1.35878e+05,1.50444e+05
1.70000e-01,9.13984e+04,1.11648e+05,1.28160e+05,1.41618e+05
1.80000e-01,8.68102e+04,1.05578e+05,1.20967e+05,1.33672e+05
1.90000e-01,8.23740e+04,1.00194e+05,1.14847e+05,1.26865e+05
2.00000e-01,7.84418e+04,9.54380e+04,1.09229e+05,1.20537e+05
2.10000e-01,7.49598e+04,9.10966e+04,1.04308e+05,1.15097e+05
2.20000e-01,7.16864e+04,8.71800e+04,9.98498e+04,1.10240e+05
2.30000e-01,6.88216e+04,8.36714e+04,9.56048e+04,1.05518e+05
2.40000e-01,6.60446e+04,8.00424e+04,9.14416e+04,1.00928e+05
2.50000e-01,6.30324e+04,7.63150e+04,8.70400e+04,9.59086e+04
2.60000e-01,5.97838e+04,7.22926e+04,8.24400e+04,9.09298e+04
2.70000e-01,5.63466e+04,6.82020e+04,7.76528e+04,8.56370e+04
2.80000e-01,5.29040e+04,6.40530e+04,7.28344e+04,8.02862e+04
2.90000e-01,4.97170e+04,6.00114e+04,6.82788e+04,7.52940e+04
3.00000e-01,4.66218e+04,5.63114e+04,6.40892e+04,7.06332e+04
3.10000e-01,4.37130e+04,5.28472e+04,6.02706e+04,6.64644e+04
3.20000e-01,4.11570e+04,4.98598e+04,5.67078e+04,6.25876e+04
3.30000e-01,3.88164e+04,4.68534e+04,5.35254e+04,5.88826e+04
3.40000e-01,3.66436e+04,4.43544e+04,5.04294e+04,5.55190e+04
3.50000e-01,3.45786e+04,4.18136e+04,4.77244e+04,5.25270e+04
3.60000e-01,3.28058e+04,3.96026e+04,4.51542e+04,4.98160e+04
3.70000e-01,3.09998e+04,3.75576e+04,4.29716e+04,4.73488e+04
3.80000e-01,2.94274e+04,3.56308e+04,4.08444e+04,4.49782e+04
3.90000e-01,2.80866e+04,3.40976e+04,3.89518e+04,4.30596e+04
4.00000e-01,2.68356e+04,3.26672e+04,3.73874e+04,4.12732e+04
4.10000e-01,2.58994e+04,3.13836e+04,3.60358e+04,3.97962e+04
4.20000e-01,2.51116e+04,3.05068e+04,3.49070e+04,3.85222e+04
4.30000e-01,2.44830e+04,2.97282e+04,3.39336e+04,3.74108e+04
4.40000e-01,2.40572e+04,2.91812e+04,3.32860e+04,3.67444e+04
4.50000e-01,2.41282e+04,2.90836e+04,3.31464e+04,3.65422e+04
4.60000e-01,2.46918e+04,2.95378e+04,3.36300e+04,3.70086e+04
4.70000e-01,2.59260e+04,3.08644e+04,3.48648e+04,3.82088e+04
4.80000e-01,2.79410e+04,3.28652e+04,3.69906e+04,4.03088e+04
4.90000e-01,3.03348e+04,3.54838e+04,3.95430e+04,4.29980e+04
5.00000e-01,3.27658e+04,3.78832e+04,4.20866e+04,4.54374e+04
5.10000e-01,3.42132e+04,3.93546e+04,4.35346e+04,4.70152e+04
5.20000e-01,3.42350e+04,3.93218e+04,4.34474e+04,4.68294e+04
5.30000e-01,3.24626e+04,3.72792e+04,4.12948e+04,4.45174e+04
5.40000e-01,2.93600e+04,3.39392e+04,3.76094e+04,4.07308e+04
5.50000e-01,2.53952e+04,2.96668e+04,3.32086e+04,3.60398e+04
5.60000e-01,2.15926e+04,2.55830e+04,2.88170e+04,3.14850e+04
5.70000e-01,1.83577e+04,2.20342e+04,2.51360e+04,2.74980e+04
5.80000e-01,1.59530e+04,1.95066e+04,2.23230e+04,2.47616e+04
5.90000e-01,1.43320e+04,1.77860e+04,2.05280e+04,2.27526e+04
6.00000e-01,1.32883e+04,1.65674e+04,1.92516e+04,2.14474e+04
6.10000e-01,1.26731e+04,1.58671e+04,1.84790e+04,2.06668e+04
6.20000e-01,1.21682e+04,1.53730e+04,1.78812e+04,2.00054e+04
6.30000e-01,1.18930e+04,1.50108e+04,1.74912e+04,1.95326e+04
6.40000e-01,1.16635e+04,1.46839e+04,1.71123e+04,1.91404e+04
6.50000e-01,1.13813e+04,1.43427e+04,1.67863e+04,1.87668e+04
6.60000e-01,1.11713e+04,1.41296e+04,1.64616e+04,1.85107e+04
6.70000e-01,1.09876e+04,1.38956e+04,1.62187e+04,1.81960e+04
6.80000e-01,1.08492e+04,1.36980e+04,1.59969e+04,1.80042e+04
6.90000e-01,1.07560e+04,1.35582e+04,1.58152e+04,1.78030e+04
7.00000e-01,1.07323e+04,1.34836e+04,1.57744e+04,1.75980e+04
7.10000e-01,1.08430e+04,1.35697e+04,1.58444e+04,1.77024e+04
7.20000e-01,1.11287e+04,1.38412e+04,1.60204e+04,1.78239e+04
7.30000e-01,1.16362e+04,1.42740e+04,1.64393e+04,1.82629e+04
7.40000e-01,1.23086e+04,1.50148e+04,1.71037e+04,1.89249e+04
7.50000e-01,1.32659e+04,1.58829e+04,1.79109e+04,1.96166e+04
7.60000e-01,1.42002e+04,1.67393e+04,1.88155e+04,2.05118e+04
7.70000e-01,1.50581e+04,1.75931e+04,1.95946e+04,2.13236e+04
7.80000e-01,1.56514e+04,1.80674e+04,2.00444e+04,2.18108e+04
7.90000e-01,1.57747e+04,1.82069e+04,2.01286e+04,2.18018e+04
8.00000e-01,1.54042e+04,1.77823e+04,1.97374e+04,2.14112e+04
8.10000e-01,1.45890e+04,1.69348e+04,1.88082e+04,2.05056e+04
8.20000e-01,1.34841e+04,1.58765e+04,1.77953e+04,1.93546e+04
8.30000e-01,1.23398e+04,1.46286e+04,1.65620e+04,1.81262e+04
8.40000e-01,1.12639e+04,1.35745e+04,1.54393e+04,1.69617e+04
8.50000e-01,1.03318e+04,1.26241e+04,1.44417e+04,1.60087e+04
8.60000e-01,9.69908e+03,1.19730e+04,1.37571e+04,1.53255e+04
8.70000e-01,9.24256e+03,1.15484e+04,1.33059e+04,1.49156e+04
8.80000e-01,8.95654e+03,1.12030e+04,1.30300e+04,1.45994e+04
8.90000e-01,8.75938e+03,1.09996e+04,1.28588e+04,1.43737e+04
9.00000e-01,8.62778e+03,1.09024e+04,1.27613e+04,1.42789e+04
9.10000e-01,8.55116e+03,1.08552e+04,1.27198e+04,1.42353e+04
9.20000e-01,8.50416e+03,1.08120e+04,1.27287e+04,1.43312e+04
9.30000e-01,8.36314e+03,1.07169e+04,1.26483e+04,1.42665e+04
9.40000e-01,8.26922e+03,1.06353e+04,1.26298e+04,1.42274e+04
9.50000e-01,8.10594e+03,1.05317e+04,1.25253e+04,1.41517e+04
9.60000e-01,7.95934e+03,1.03782e+04,1.23919e+04,1.40902e+04
9.70000e-01,7.80010e+03,1.02443e+04,1.22279e+04,1.39898e+04
9.80000e-01,7.60700e+03,1.00347e+04,1.20881e+04,1.37663e+04
9.90000e-01,7.45638e+03,9.86032e+03,1.18867e+04,1.35404e+04
1.00000e+00,7.33278e+03,9.73606e+03,1.16741e+04,1.33075e+04
1.01000e+00,7.18028e+03,9.52026e+03,1.14452e+04,1.30977e+04
1.02000e+00,7.09840e+03,9.39188e+03,1.12972e+04,1.28141e+04
1.03000e+00,7.03808e+03,9.26424e+03,1.10881e+04,1.26438e+04
1.04000e+00,6.97772e+03,9.16800e+03,1.09304e+04,1.23955e+04
1.05000e+00,6.98454e+03,9.10564e+03,1.08131e+04,1.22405e+04
1.06000e+00,6.99116e+03,9.04364e+03,1.07501e+04,1.21435e+04
1.07000e+00,7.10354e+03,9.09698e+03,1.07172e+04,1.20825e+04
1.08000e+00,7.31904e+03,9.22008e+03,1.08462e+04,1.21330e+04
1.09000e+00,7.58258e+03,9.54562e+03,1.10902e+04,1.23788e+04
1.10000e+00,8.04992e+03,9.90578e+03,1.14088e+04,1.27012e+04
1.11000e+00,8.60242e+03,1.04912e+04,1.19836e+04,1.32154e+04
1.12000e+00,9.36510e+03,1.11760e+04,1.26276e+04,1.38667e+04
1.13000e+00,1.01450e+04,1.19239e+04,1.33700e+04,1.45253e+04
1.14000e+00,1.08993e+04,1.27101e+04,1.41274e+04,1.52989e+04
1.15000e+00,1.15774e+04,1.33571e+04,1.47399e+04,1.59911e+04
1.16000e+00,1.20716e+04,1.38108e+04,1.52698e+04,1.64156e+04
1.17000e+00,1.23419e+04,1.40661e+04,1.54711e+04,1.66614e+04
1.18000e+00,1.23413e+04,1.40849e+04,1.54502e+04,1.66356e+04
1.19000e+00,1.20703e+04,1.37873e+04,1.51930e+04,1.63567e+04
1.20000e+00,1.15119e+04,1.32712e+04,1.47103e+04,1.58591e+04
1.21000e+00,1.08435e+04,1.25933e+04,1.40315e+04,1.51683e+04
1.22000e+00,1.01191e+04,1.18710e+04,1.32601e+04,1.44828e+04
1.23000e+00,9.42396e+03,1.11875e+04,1.25840e+04,1.37375e+04
1.24000e+00,8.76188e+03,1.04457e+04,1.18813e+04,1.30347e+04
1.25000e+00,8.23370e+03,9.94118e+03,1.13391e+04,1.24477e+04
1.26000e+00,7.81214e+03,9.51006e+03,1.08653e+04,1.20166e+04
1.27000e+00,7.48504e+03,9.15728e+03,1.05091e+04,1.16220e+04
1.28000e+00,7.30078e+03,8.92862e+03,1.02398e+04,1.13429e+04
1.29000e+00,7.12004e+03,8.76140e+03,1.00138e+04,1.11408e+04
1.30000e+00,7.05752e+03,8.62894e+03,9.96180e+03,1.10346e+04
1.31000e+00,6.94624e+03,8.51804e+03,9.79784e+03,1.07867e+04
1.32000e+00,6.93442e+03,8.50974e+03,9.69764e+03,1.07638e+04
1.33000e+00,6.88270e+03,8.41216e+03,9.61714e+03,1.06301e+04
1.34000e+00,6.87466e+03,8.38862e+03,9.60090e+03,1.06098e+04
1.35000e+00,6.85156e+03,8.33312e+03,9.53034e+03,1.05104e+04
1.36000e+00,6.85000e+03,8.29972e+03,9.52320e+03,1.04869e+04
1.37000e+00,6.82338e+03,8.29760e+03,9.46638e+03,1.05103e+04
1.38000e+00,6.81388e+03,8.23940e+03,9.45092e+03,1.04068e+04
1.39000e+00,6.81800e+03,8.23300e+03,9.40490e+03,1.04069e+04
1.40000e+00,6.81970e+03,8.25268e+03,9.42632e+03,1.04045e+04
1.41000e+00,6.86238e+03,8.26526e+03,9.44750e+03,1.04438e+04
1.42000e+00,6.87400e+03,8.30352e+03,9.47000e+03,1.04425e+04
1.43000e+00,6.89810e+03,8.32664e+03,9.49996e+03,1.04710e+04
1.44000e+00,6.89282e+03,8.32528e+03,9.52428e+03,1.04773e+04
1.45000e+00,6.90318e+03,8.30838e+03,9.46712e+03,1.04599e+04
1.46000e+00,6.90940e+03,8.31748e+03,9.49038e+03,1.04193e+04
1.47000e+00,6.92864e+03,8.34540e+03,9.46220e+03,1.03910e+04
1.48000e+00,6.92816e+03,8.31682e+03,9.46012e+03,1.03603e+04
1.49000e+00,6.90600e+03,8.29074e+03,9.43726e+03,1.03397e+04
1.50000e+00,6.92378e+03,8.27364e+03,9.40564e+03,1.03255e+04
1.51000e+00,6.93386e+03,8.29096e+03,9.38554e+03,1.02946e+04
1.52000e+00,6.93942e+03,8.26330e+03,9.35948e+03,1.02567e+04
1.53000e+00,6.95640e+03,8.30250e+03,9.37752e+03,1.02301e+04
1.54000e+00,6.98214e+03,8.30178e+03,9.32720e+03,1.01961e+04
1.55000e+00,7.06330e+03,8.33258e+03,9.36032e+03,1.02327e+04
1.56000e+00,7.11072e+03,8.35616e+03,9.38940e+03,1.02695e+04
1.57000e+00,7.19092e+03,8.49728e+03,9.45248e+03,1.03153e+04
1.58000e+00,7.29612e+03,8.54216e+03,9.55054e+03,1.04240e+04
1.59000e+00,7.42218e+03,8.63346e+03,9.63250e+03,1.04708e+04
1.60000e+00,7.52616e+03,8.76616e+03,9.75162e+03,1.05262e+04
1.61000e+00,7.67734e+03,8.89226e+03,9.84358e+03,1.06813e+04
1.62000e+00,7.81902e+03,9.00586e+03,1.00035e+04,1.07870e+04
1.63000e+00,8.00394e+03,9.18364e+03,1.01566e+04,1.09635e+04
1.64000e+00,8.21158e+03,9.39782e+03,1.03481e+04,1.11501e+04
1.65000e+00,8.41838e+03,9.59668e+03,1.05799e+04,1.13955e+04
1.66000e+00,8.68432e+03,9.82642e+03,1.08449e+04,1.15673e+04
1.67000e+00,8.95964e+03,1.00970e+04,1.10432e+04,1.18249e+04
1.68000e+00,9.21378e+03,1.03797e+04,1.12717e+04,1.20786e+04
1.69000e+00,9.43534e+03,1.05907e+04,1.14986e+04,1.22711e+04
1.70000e+00,9.63476e+03,1.07748e+04,1.17144e+04,1.24448e+04
1.71000e+00,9.78058e+03,1.08829e+04,1.18155e+04,1.26038e+04
1.72000e+00,9.79922e+03,1.08975e+04,1.18004e+04,1.25637e+04
1.73000e+00,9.71116e+03,1.08476e+04,1.17458e+04,1.25030e+04
1.74000e+00,9.56912e+03,1.06570e+04,1.15681e+04,1.23153e+04
1.75000e+00,9.34172e+03,1.04679e+04,1.13457e+04,1.20748e+04
1.76000e+00,9.08442e+03,1.01482e+04,1.10517e+04,1.17997e+04
1.77000e+00,8.84162e+03,9.91072e+03,1.07828e+04,1.15565e+04
1.78000e+00,8.50416e+03,9.62344e+03,1.05016e+04,1.12096e+04
1.79000e+00,8.28386e+03,9.33846e+03,1.01830e+04,1.09383e+04
1.80000e+00,8.09974e+03,9.18376e+03,1.00327e+04,1.07774e+04
1.81000e+00,7.99986e+03,9.05016e+03,9.91102e+03,1.06104e+04
1.82000e+00,7.90686e+03,8.94324e+03,9.79798e+03,1.05325e+04
1.83000e+00,7.89016e+03,8.93808e+03,9.79740e+03,1.05115e+04
1.84000e+00,7.91962e+03,8.94406e+03,9.80188e+03,1.05030e+04
1.85000e+00,8.03886e+03,9.07410e+03,9.92348e+03,1.06302e+04
1.86000e+00,8.19012e+03,9.24288e+03,1.00614e+04,1.07632e+04
1.87000e+00,8.46534e+03,9.47868e+03,1.03535e+04,1.10222e+04
1.88000e+00,8.73548e+03,9.75668e+03,1.06086e+04,1.12598e+04
1.89000e+00,9.05276e+03,1.00800e+04,1.08960e+04,1.15811e+04
1.90000e+00,9.40268e+03,1.03974e+04,1.12229e+04,1.18917e+04
1.91000e+00,9.77238e+03,1.07673e+04,1.15656e+04,1.22431e+04
1.92000e+00,1.00937e+04,1.11112e+04,1.18736e+04,1.25447e+04
1.93000e+00,1.03507e+04,1.13022e+04,1.21309e+04,1.27999e+04
1.94000e+00,1.04646e+04,1.14677e+04,1.22820e+04,1.29267e+04
1.95000e+00,1.05247e+04,1.15220e+04,1.23221e+04,1.29872e+04
1.96000e+00,1.04372e+04,1.14223e+04,1.21861e+04,1.28478e+04
1.97000e+00,1.01181e+04,1.10842e+04,1.18968e+04,1.25126e+04
1.98000e+00,9.73344e+03,1.06821e+04,1.15079e+04,1.21570e+04
1.99000e+00,9.10838e+03,1.01161e+04,1.08788e+04,1.15379e+04
2.00000e+00,8.51912e+03,9.41686e+03,1.02160e+04,1.08771e+04
2.01000e+00,7.77784e+03,8.72274e+03,9.49328e+03,1.01716e+04
2.02000e+00,7.06904e+03,8.02622e+03,8.79942e+03,9.42284e+03
2.03000e+00,6.35242e+03,7.28764e+03,8.03722e+03,8.67270e+03
2.04000e+00,5.69964e+03,6.63550e+03,7.42584e+03,8.05290e+03
2.05000e+00,5.12936e+03,6.07838e+03,6.83558e+03,7.44726e+03
2.06000e+00,4.67140e+03,5.60592e+03,6.32504e+03,6.97272e+03
2.07000e+00,4.32192e+03,5.24762e+03,6.02646e+03,6.62706e+03
2.08000e+00,4.11132e+03,4.99494e+03,5.73742e+03,6.38984e+03
2.09000e+00,4.02008e+03,4.93014e+03,5.70148e+03,6.24854e+03
2.10000e+00,4.14656e+03,5.04794e+03,5.75560e+03,6.39288e+03
2.11000e+00,4.49128e+03,5.37240e+03,6.09550e+03,6.70232e+03
2.12000e+00,5.02250e+03,5.90086e+03,6.62038e+03,7.25828e+03
2.13000e+00,5.82680e+03,6.71830e+03,7.42118e+03,8.03092e+03
2.14000e+00,6.92154e+03,7.77062e+03,8.50574e+03,9.10280e+03
2.15000e+00,8.24918e+03,9.12894e+03,9.82084e+03,1.03841e+04
2.16000e+00,9.83426e+03,1.06847e+04,1.13690e+04,1.19504e+04
2.17000e+00,1.14698e+04,1.23184e+04,1.30124e+04,1.36290e+04
2.18000e+00,1.33455e+04,1.41517e+04,1.48576e+04,1.54242e+04
2.19000e+00,1.50472e+04,1.58586e+04,1.65754e+04,1.70902e+04
2.20000e+00,1.65713e+04,1.74205e+04,1.80655e+04,1.85892e+04
2.21000e+00,1.77946e+04,1.85931e+04,1.92314e+04,1.97737e+04
2.22000e+00,1.85222e+04,1.93347e+04,1.99857e+04,2.05390e+04
2.23000e+00,1.87735e+04,1.95562e+04,2.02176e+04,2.07234e+04
2.24000e+00,1.84603e+04,1.92300e+04,1.98731e+04,2.04208e+04
2.25000e+00,1.76745e+04,1.84621e+04,1.90992e+04,1.96412e+04
2.26000e+00,1.63848e+04,1.71840e+04,1.77969e+04,1.83387e+04
2.27000e+00,1.47702e+04,1.55666e+04,1.62310e+04,1.67907e+04
2.28000e+00,1.29726e+04,1.37724e+04,1.43983e+04,1.49609e+04
2.29000e+00,1.11316e+04,1.19129e+04,1.25679e+04,1.30905e+04
2.30000e+00,9.28656e+03,1.00891e+04,1.07359e+04,1.12350e+04
2.31000e+00,7.67142e+03,8.45400e+03,9.11266e+03,9.65300e+03
2.32000e+00,6.21328e+03,7.01060e+03,7.68450e+03,8.23492e+03
2.33000e+00,5.01224e+03,5.81058e+03,6.47486e+03,7.02312e+03
2.34000e+00,4.06262e+03,4.86626e+03,5.50826e+03,6.07288e+03
2.35000e+00,3.35132e+03,4.14778e+03,4.79900e+03,5.33928e+03
2.36000e+00,2.79368e+03,3.58030e+03,4.22104e+03,4.76478e+03
2.37000e+00,2.41162e+03,3.20130e+03,3.83938e+03,4.37432e+03
2.38000e+00,2.13452e+03,2.92586e+03,3.57316e+03,4.09536e+03
2.39000e+00,1.97308e+03,2.74506e+03,3.39064e+03,3.93284e+03
2.40000e+00,1.85822e+03,2.64254e+03,3.27642e+03,3.78272e+03
2.41000e+00,1.79668e+03,2.56608e+03,3.20386e+03,3.71998e+03
2.42000e+00,1.75862e+03,2.52984e+03,3.14772e+03,3.68590e+03
2.43000e+00,1.74704e+03,2.49486e+03,3.14270e+03,3.62870e+03
2.44000e+00,1.72227e+03,2.47506e+03,3.12730e+03,3.66138e+03
2.45000e+00,1.74568e+03,2.51100e+03,3.10814e+03,3.66360e+03
2.46000e+00,1.75282e+03,2.51170e+03,3.13574e+03,3.63112e+03
2.47000e+00,1.75323e+03,2.51134e+03,3.13092e+03,3.66474e+03
2.48000e+00,1.77010e+03,2.52150e+03,3.16168e+03,3.64270e+03
2.49000e+00,1.79139e+03,2.54052e+03,3.13650e+03,3.62988e+03
2.50000e+00,1.81244e+03,2.55744e+03,3.15792e+03,3.65748e+03
2.51000e+00,1.82016e+03,2.55322e+03,3.12532e+03,3.63616e+03
2.52000e+00,1.83053e+03,2.52960e+03,3.12738e+03,3.60280e+03
2.53000e+00,1.82656e+03,2.54420e+03,3.14622e+03,3.64018e+03
2.54000e+00,1.81905e+03,2.53616e+03,3.12598e+03,3.57718e+03
2.55000e+00,1.81522e+03,2.52366e+03,3.10108e+03,3.61284e+03
2.56000e+00,1.79724e+03,2.50864e+03,3.10042e+03,3.57300e+03
2.57000e+00,1.78920e+03,2.50590e+03,3.05962e+03,3.54706e+03
2.58000e+00,1.77066e+03,2.47418e+03,3.03504e+03,3.52476e+03
2.59000e+00,1.75737e+03,2.45086e+03,3.01720e+03,3.48914e+03
2.60000e+00,1.72175e+03,2.43218e+03,3.01086e+03,3.44116e+03
2.61000e+00,1.71194e+03,2.39346e+03,2.96168e+03,3.43448e+03
2.62000e+00,1.67994e+03,2.36988e+03,2.90494e+03,3.38932e+03
2.63000e+00,1.66582e+03,2.32538e+03,2.91984e+03,3.35896e+03
2.64000e+00,1.63541e+03,2.32086e+03,2.87986e+03,3.33878e+03
2.65000e+00,1.61051e+03,2.27254e+03,2.85074e+03,3.28734e+03
2.66000e+00,1.57830e+03,2.25224e+03,2.79668e+03,3.25466e+03
2.67000e+00,1.55722e+03,2.21862e+03,2.78246e+03,3.19016e+03
2.68000e+00,1.53634e+03,2.20322e+03,2.73906e+03,3.19160e+03
2.69000e+00,1.50455e+03,2.17064e+03,2.70194e+03,3.14322e+03
2.70000e+00,1.49930e+03,2.13498e+03,2.69124e+03,3.13364e+03
2.71000e+00,1.48048e+03,2.11240e+03,2.65244e+03,3.11042e+03
2.72000e+00,1.45213e+03,2.11478e+03,2.64000e+03,3.08134e+03
2.73000e+00,1.44531e+03,2.10020e+03,2.61750e+03,3.02796e+03
2.74000e+00,1.47067e+03,2.08982e+03,2.61004e+03,3.03974e+03
2.75000e+00,1.47874e+03,2.10580e+03,2.62638e+03,3.05112e+03
2.76000e+00,1.48030e+03,2.10806e+03,2.64188e+03,3.09986e+03
2.77000e+00,1.50250e+03,2.12046e+03,2.64356e+03,3.07170e+03
2.78000e+00,1.54003e+03,2.16076e+03,2.65676e+03,3.06182e+03
2.79000e+00,1.55562e+03,2.17084e+03,2.68710e+03,3.11732e+03
2.80000e+00,1.60877e+03,2.21530e+03,2.70632e+03,3.14764e+03
2.81000e+00,1.63413e+03,2.25332e+03,2.76296e+03,3.16498e+03
2.82000e+00,1.68154e+03,2.28334e+03,2.76460e+03,3.18578e+03
2.83000e+00,1.70147e+03,2.30732e+03,2.80810e+03,3.22074e+03
2.84000e+00,1.73389e+03,2.34182e+03,2.82576e+03,3.23504e+03
2.85000e+00,1.74906e+03,2.35240e+03,2.84464e+03,3.25476e+03
2.86000e+00,1.76377e+03,2.35672e+03,2.84314e+03,3.23696e+03
2.87000e+00,1.76506e+03,2.35468e+03,2.84154e+03,3.25234e+03
2.88000e+00,1.75842e+03,2.34224e+03,2.84952e+03,3.19500e+03
2.89000e+00,1.72523e+03,2.30338e+03,2.78908e+03,3.16092e+03
2.90000e+00,1.69980e+03,2.27802e+03,2.74418e+03,3.15324e+03
2.91000e+00,1.67977e+03,2.24680e+03,2.71918e+03,3.09682e+03
2.92000e+00,1.64202e+03,2.20788e+03,2.69852e+03,3.06038e+03
2.93000e+00,1.61475e+03,2.18986e+03,2.63384e+03,3.01972e+03
2.94000e+00,1.60682e+03,2.15728e+03,2.61990e+03,2.99366e+03
2.95000e+00,1.59280e+03,2.15508e+03,2.61252e+03,2.97740e+03
2.96000e+00,1.58810e+03,2.16044e+03,2.57824e+03,2.94944e+03
2.97000e+00,1.60873e+03,2.14956e+03,2.59374e+03,2.95716e+03
2.98000e+00,1.60571e+03,2.16666e+03,2.60462e+03,2.96402e+03
2.99000e+00,1.63308e+03,2.16546e+03,2.62168e+03,2.96730e+03
3.00000e+00,1.66056e+03,2.19202e+03,2.61998e+03,2.95238e+03
3.01000e+00,1.66349e+03,2.20796e+03,2.62886e+03,2.97560e+03
3.02000e+00,1.68154e+03,2.20036e+03,2.62154e+03,2.99716e+03
3.03000e+00,1.69086e+03,2.21066e+03,2.61924e+03,2.98790e+03
3.04000e+00,1.70377e+03,2.20538e+03,2.64230e+03,2.97672e+03
3.05000e+00,1.66895e+03,2.18858e+03,2.61810e+03,2.95470e+03
3.06000e+00,1.65674e+03,2.17118e+03,2.60210e+03,2.93854e+03
3.07000e+00,1.63715e+03,2.16318e+03,2.57176e+03,2.89406e+03
3.08000e+00,1.61826e+03,2.12004e+03,2.52986e+03,2.83434e+03
3.09000e+00,1.56789e+03,2.06298e+03,2.48866e+03,2.81386e+03
3.10000e+00,1.53297e+03,2.03592e+03,2.43038e+03,2.79404e+03
3.11000e+00,1.47679e+03,1.98685e+03,2.38116e+03,2.69880e+03
3.12000e+00,1.41814e+03,1.92571e+03,2.31282e+03,2.67136e+03
3.13000e+00,1.38767e+03,1.87308e+03,2.26754e+03,2.61216e+03
3.14000e+00,1.31796e+03,1.80646e+03,2.22306e+03,2.54688e+03
3.15000e+00,1.28926e+03,1.76919e+03,2.17032e+03,2.48738e+03
3.16000e+00,1.25886e+03,1.73291e+03,2.14740e+03,2.45932e+03
3.17000e+00,1.20891e+03,1.70456e+03,2.07642e+03,2.41530e+03
3.18000e+00,1.17509e+03,1.66384e+03,2.04044e+03,2.38786e+03
3.19000e+00,1.15461e+03,1.63952e+03,2.03528e+03,2.33650e+03
3.20000e+00,1.13878e+03,1.59706e+03,2.00010e+03,2.33170e+03
3.21000e+00,1.10827e+03,1.59469e+03,1.97690e+03,2.29346e+03
3.22000e+00,1.11039e+03,1.57676e+03,1.94942e+03,2.26792e+03
3.23000e+00,1.10163e+03,1.58336e+03,1.95980e+03,2.23524e+03
3.24000e+00,1.08323e+03,1.55406e+03,1.95252e+03,2.24980e+03
3.25000e+00,1.09338e+03,1.54663e+03,1.93777e+03,2.24100e+03
3.26000e+00,1.09439e+03,1.56477e+03,1.94534e+03,2.23668e+03
3.27000e+00,1.09213e+03,1.56186e+03,1.91593e+03,2.22442e+03
3.28000e+00,1.10514e+03,1.57216e+03,1.92819e+03,2.22634e+03
3.29000e+00,1.09397e+03,1.55144e+03,1.92256e+03,2.21866e+03
3.30000e+00,1.10041e+03,1.55011e+03,1.91485e+03,2.21500e+03
3.31000e+00,1.11269e+03,1.53501e+03,1.90626e+03,2.20826e+03
3.32000e+00,1.10726e+03,1.54372e+03,1.89583e+03,2.19554e+03
3.33000e+00,1.10264e+03,1.53820e+03,1.89048e+03,2.17342e+03
3.34000e+00,1.09130e+03,1.53119e+03,1.88944e+03,2.18550e+03
3.35000e+00,1.08796e+03,1.52637e+03,1.88183e+03,2.16590e+03
3.36000e+00,1.07891e+03,1.51010e+03,1.86093e+03,2.14742e+03
3.37000e+00,1.08145e+03,1.50599e+03,1.84515e+03,2.13748e+03
3.38000e+00,1.07578e+03,1.48644e+03,1.85736e+03,2.10984e+03
3.39000e+00,1.07863e+03,1.50342e+03,1.85253e+03,2.11910e+03
3.40000e+00,1.06806e+03,1.49611e+03,1.83177e+03,2.11144e+03
3.41000e+00,1.08323e+03,1.49902e+03,1.84478e+03,2.09696e+03
3.42000e+00,1.08924e+03,1.50603e+03,1.82806e+03,2.11240e+03
3.43000e+00,1.09933e+03,1.51392e+03,1.84449e+03,2.10948e+03
3.44000e+00,1.11286e+03,1.52724e+03,1.84694e+03,2.12302e+03
3.45000e+00,1.14354e+03,1.53472e+03,1.86183e+03,2.13614e+03
3.46000e+00,1.16716e+03,1.55613e+03,1.86474e+03,2.15638e+03
3.47000e+00,1.18504e+03,1.58764e+03,1.90541e+03,2.15004e+03
3.48000e+00,1.21496e+03,1.59469e+03,1.93016e+03,2.20110e+03
3.49000e+00,1.24418e+03,1.62910e+03,1.92589e+03,2.18690e+03
3.50000e+00,1.27002e+03,1.65475e+03,1.95229e+03,2.20806e+03
3.51000e+00,1.30523e+03,1.66459e+03,1.97046e+03,2.21022e+03
3.52000e+00,1.30725e+03,1.69174e+03,1.98808e+03,2.22134e+03
3.53000e+00,1.31890e+03,1.69522e+03,2.00258e+03,2.24878e+03
3.54000e+00,1.34287e+03,1.71249e+03,2.00794e+03,2.24744e+03
3.55000e+00,1.33702e+03,1.70606e+03,2.01086e+03,2.22670e+03
3.56000e+00,1.32293e+03,1.68368e+03,1.99470e+03,2.23138e+03
3.57000e+00,1.32610e+03,1.67102e+03,1.96464e+03,2.21340e+03
3.58000e+00,1.30686e+03,1.64915e+03,1.96891e+03,2.18782e+03
3.59000e+00,1.27629e+03,1.64101e+03,1.93373e+03,2.15288e+03
3.60000e+00,1.24943e+03,1.60071e+03,1.89729e+03,2.12400e+03
3.61000e+00,1.21851e+03,1.57851e+03,1.86784e+03,2.10340e+03
3.62000e+00,1.18362e+03,1.53787e+03,1.83355e+03,2.08208e+03
3.63000e+00,1.15266e+03,1.52280e+03,1.79142e+03,2.03020e+03
3.64000e+00,1.11398e+03,1.47922e+03,1.75577e+03,1.99046e+03
3.65000e+00,1.10156e+03,1.43875e+03,1.71848e+03,1.94480e+03
3.66000e+00,1.05321e+03,1.40314e+03,1.68461e+03,1.92827e+03
3.67000e+00,1.02705e+03,1.37848e+03,1.65911e+03,1.87968e+03
3.68000e+00,1.00270e+03,1.36142e+03,1.64516e+03,1.85636e+03
3.69000e+00,9.91008e+02,1.33885e+03,1.61242e+03,1.84282e+03
3.70000e+00,9.73198e+02,1.31041e+03,1.59514e+03,1.81517e+03
3.71000e+00,9.56918e+02,1.29667e+03,1.57969e+03,1.80653e+03
3.72000e+00,9.40326e+02,1.28597e+03,1.56358e+03,1.78691e+03
3.73000e+00,9.33508e+02,1.27202e+03,1.52506e+03,1.75422e+03
3.74000e+00,9.26656e+02,1.28040e+03,1.52765e+03,1.76092e+03
3.75000e+00,9.24638e+02,1.26231e+03,1.54164e+03,1.74697e+03
3.76000e+00,9.39456e+02,1.24782e+03,1.53018e+03,1.72869e+03
3.77000e+00,9.33926e+02,1.24977e+03,1.51215e+03,1.71855e+03
3.78000e+00,9.31038e+02,1.26787e+03,1.53262e+03,1.73724e+03
3.79000e+00,9.34412e+02,1.25297e+03,1.50350e+03,1.71582e+03
3.80000e+00,9.39700e+02,1.26123e+03,1.50627e+03,1.72359e+03
3.81000e+00,9.53858e+02,1.26135e+03,1.51980e+03,1.71227e+03
3.82000e+00,9.61720e+02,1.26882e+03,1.50571e+03,1.72365e+03
3.83000e+00,9.64990e+02,1.27887e+03,1.51703e+03,1.71901e+03
3.84000e+00,9.76504e+02,1.27277e+03,1.52976e+03,1.72159e+03
3.85000e+00,9.84226e+02,1.29414e+03,1.53131e+03,1.75448e+03
3.86000e+00,9.97896e+02,1.28572e+03,1.53817e+03,1.71783e+03
3.87000e+00,1.00997e+03,1.30742e+03,1.55381e+03,1.75299e+03
3.88000e+00,1.01950e+03,1.31672e+03,1.53136e+03,1.75505e+03
3.89000e+00,1.03947e+03,1.32120e+03,1.56719e+03,1.75608e+03
3.90000e+00,1.04545e+03,1.33482e+03,1.58077e+03,1.78135e+03
3.91000e+00,1.06020e+03,1.33748e+03,1.57856e+03,1.74460e+03
3.92000e+00,1.06945e+03,1.35727e+03,1.58889e+03,1.76905e+03
3.93000e+00,1.07592e+03,1.35300e+03,1.57828e+03,1.76215e+03
3.94000e+00,1.08538e+03,1.36109e+03,1.59105e+03,1.78779e+03
3.95000e+00,1.08173e+03,1.35022e+03,1.59246e+03,1.76493e+03
3.96000e+00,1.09759e+03,1.37114e+03,1.58034e+03,1.77538e+03
3.97000e+00,1.09564e+03,1.38450e+03,1.59270e+03,1.74130e+03
3.98000e+00,1.09606e+03,1.36562e+03,1.56386e+03,1.76035e+03
3.99000e+00,1.09651e+03,1.35732e+03,1.58302e+03,1.74501e+03
4.00000e+00,1.09884e+03,1.36051e+03,1.57795e+03,1.74274e+03
4.01000e+00,1.09133e+03,1.35578e+03,1.54441e+03,1.72401e+03
4.02000e+00,1.09213e+03,1.33947e+03,1.55827e+03,1.73178e+03
4.03000e+00,1.08688e+03,1.32789e+03,1.54211e+03,1.72040e+03
4.04000e+00,1.07303e+03,1.33129e+03,1.54704e+03,1.70882e+03
4.05000e+00,1.06514e+03,1.31324e+03,1.51046e+03,1.68313e+03
4.06000e+00,1.05053e+03,1.28692e+03,1.51393e+03,1.69219e+03
4.07000e+00,1.04719e+03,1.30547e+03,1.50233e+03,1.67943e+03
4.08000e+00,1.04656e+03,1.28518e+03,1.48472e+03,1.65467e+03
4.09000e+00,1.02600e+03,1.29796e+03,1.48800e+03,1.63186e+03
4.10000e+00,1.01953e+03,1.27061e+03,1.46931e+03,1.63912e+03
4.11000e+00,1.01936e+03,1.25513e+03,1.45597e+03,1.60164e+03
4.12000e+00,1.01706e+03,1.25870e+03,1.45151e+03,1.59562e+03
4.13000e+00,1.01004e+03,1.23823e+03,1.43225e+03,1.58661e+03
4.14000e+00,9.94836e+02,1.22740e+03,1.41069e+03,1.57055e+03
4.15000e+00,9.85582e+02,1.21329e+03,1.39881e+03,1.56689e+03
4.16000e+00,9.74208e+02,1.20926e+03,1.39134e+03,1.56592e+03
4.17000e+00,9.69686e+02,1.20482e+03,1.39186e+03,1.55572e+03
4.18000e+00,9.60224e+02,1.18016e+03,1.36833e+03,1.52448e+03
4.19000e+00,9.56188e+02,1.17199e+03,1.38425e+03,1.49791e+03
4.20000e+00,9.42100e+02,1.17381e+03,1.35471e+03,1.50697e+03
4.21000e+00,9.38170e+02,1.15588e+03,1.34743e+03,1.50008e+03
4.22000e+00,9.31804e+02,1.14476e+03,1.33728e+03,1.48999e+03
4.23000e+00,9.29716e+02,1.15182e+03,1.31558e+03,1.46636e+03
4.24000e+00,9.17750e+02,1.13442e+03,1.31408e+03,1.46347e+03
4.25000e+00,9.13610e+02,1.13658e+03,1.31587e+03,1.44803e+03
4.26000e+00,9.29126e+02,1.11890e+03,1.29435e+03,1.43269e+03
4.27000e+00,9.05714e+02,1.11629e+03,1.28219e+03,1.42399e+03
4.28000e+00,9.07210e+02,1.11948e+03,1.28665e+03,1.41787e+03
4.29000e+00,9.12776e+02,1.10852e+03,1.28839e+03,1.42610e+03
4.30000e+00,9.19908e+02,1.11305e+03,1.28693e+03,1.42430e+03
4.31000e+00,9.19594e+02,1.12575e+03,1.29637e+03,1.42245e+03
4.32000e+00,9.32290e+02,1.13293e+03,1.28980e+03,1.42116e+03
4.33000e+00,9.50832e+02,1.13887e+03,1.30220e+03,1.42291e+03
4.34000e+00,9.76572e+02,1.16692e+03,1.30394e+03,1.43866e+03
4.35000e+00,9.86696e+02,1.18220e+03,1.33921e+03,1.46903e+03
4.36000e+00,1.01849e+03,1.19664e+03,1.35227e+03,1.48391e+03
4.37000e+00,1.04500e+03,1.21084e+03,1.36701e+03,1.50157e+03
4.38000e+00,1.06674e+03,1.25542e+03,1.40468e+03,1.51284e+03
4.39000e+00,1.09777e+03,1.27331e+03,1.42323e+03,1.55325e+03
4.40000e+00,1.12152e+03,1.29742e+03,1.43841e+03,1.55078e+03
4.41000e+00,1.14821e+03,1.32959e+03,1.46574e+03,1.57693e+03
4.42000e+00,1.18358e+03,1.35553e+03,1.50163e+03,1.61153e+03
4.43000e+00,1.19760e+03,1.35607e+03,1.50125e+03,1.60947e+03
4.44000e+00,1.21465e+03,1.37960e+03,1.51910e+03,1.60267e+03
4.45000e+00,1.20985e+03,1.37628e+03,1.51886e+03,1.63274e+03
4.46000e+00,1.23273e+03,1.38185e+03,1.52638e+03,1.63006e+03
4.47000e+00,1.22971e+03,1.38392e+03,1.51684e+03,1.62167e+03
4.48000e+00,1.23287e+03,1.37529e+03,1.50609e+03,1.61703e+03
4.49000e+00,1.20706e+03,1.38031e+03,1.50740e+03,1.58357e+03
4.50000e+00,1.18734e+03,1.34129e+03,1.49101e+03,1.59160e+03
4.51000e+00,1.18056e+03,1.34926e+03,1.46978e+03,1.57070e+03
4.52000e+00,1.16142e+03,1.33245e+03,1.43981e+03,1.56149e+03
4.53000e+00,1.14921e+03,1.30751e+03,1.41704e+03,1.54692e+03
4.54000e+00,1.12128e+03,1.27318e+03,1.40576e+03,1.49611e+03
4.55000e+00,1.11359e+03,1.26704e+03,1.40802e+03,1.50656e+03
4.56000e+00,1.10490e+03,1.25820e+03,1.38186e+03,1.48808e+03
4.57000e+00,1.07832e+03,1.22943e+03,1.35973e+03,1.47835e+03
4.58000e+00,1.06952e+03,1.22910e+03,1.33714e+03,1.44191e+03
4.59000e+00,1.05895e+03,1.21196e+03,1.33879e+03,1.42636e+03
4.60000e+00,1.04997e+03,1.21387e+03,1.32728e+03,1.42816e+03
4.61000e+00,1.04541e+03,1.20665e+03,1.31779e+03,1.42044e+03
4.62000e+00,1.05289e+03,1.20528e+03,1.33038e+03,1.42641e+03
4.63000e+00,1.04545e+03,1.19602e+03,1.32037e+03,1.41035e+03
4.64000e+00,1.03734e+03,1.18091e+03,1.31375e+03,1.41050e+03
4.65000e+00,1.03807e+03,1.17859e+03,1.31408e+03,1.40772e+03
4.66000e+00,1.04065e+03,1.18938e+03,1.29990e+03,1.40201e+03
4.67000e+00,1.04110e+03,1.17896e+03,1.29717e+03,1.39712e+03
4.68000e+00,1.04159e+03,1.16385e+03,1.29309e+03,1.37915e+03
4.69000e+00,1.03741e+03,1.18755e+03,1.29139e+03,1.39243e+03
4.70000e+00,1.03846e+03,1.15705e+03,1.29445e+03,1.37807e+03
4.71000e+00,1.02103e+03,1.15509e+03,1.28637e+03,1.37740e+03
4.72000e+00,1.01265e+03,1.15530e+03,1.27303e+03,1.36309e+03
4.73000e+00,1.01025e+03,1.15194e+03,1.24926e+03,1.35661e+03
4.74000e+00,1.00517e+03,1.13285e+03,1.25415e+03,1.34060e+03
4.75000e+00,9.92678e+02,1.12737e+03,1.22667e+03,1.31517e+03
4.76000e+00,9.95948e+02,1.11911e+03,1.23663e+03,1.31985e+03
4.77000e+00,9.68086e+02,1.11010e+03,1.21535e+03,1.29689e+03
4.78000e+00,9.62694e+02,1.09221e+03,1.19675e+03,1.29437e+03
4.79000e+00,9.53718e+02,1.09188e+03,1.18774e+03,1.26709e+03
4.80000e+00,9.52988e+02,1.08466e+03,1.18271e+03,1.26127e+03
4.81000e+00,9.45614e+02,1.07113e+03,1.17740e+03,1.26189e+03
4.82000e+00,9.66798e+02,1.08416e+03,1.17012e+03,1.25370e+03
4.83000e+00,9.63042e+02,1.07864e+03,1.18464e+03,1.26467e+03
4.84000e+00,9.69128e+02,1.08565e+03,1.20300e+03,1.26734e+03
4.85000e+00,9.89862e+02,1.10246e+03,1.20826e+03,1.27429e+03
4.86000e+00,1.00169e+03,1.12874e+03,1.21662e+03,1.29818e+03
4.87000e+00,1.03400e+03,1.14791e+03,1.23029e+03,1.30188e+03
4.88000e+00,1.05397e+03,1.17083e+03,1.25744e+03,1.35357e+03
4.89000e+00,1.08006e+03,1.19436e+03,1.28393e+03,1.35784e+03
4.90000e+00,1.09916e+03,1.21818e+03,1.30938e+03,1.36031e+03
4.91000e+00,1.12966e+03,1.25629e+03,1.34480e+03,1.40134e+03
4.92000e+00,1.16198e+03,1.27625e+03,1.35593e+03,1.42595e+03
4.93000e+00,1.18546e+03,1.29219e+03,1.38500e+03,1.43784e+03
4.94000e+00,1.21169e+03,1.32610e+03,1.39209e+03,1.45858e+03
4.95000e+00,1.23287e+03,1.32652e+03,1.41558e+03,1.48093e+03
4.96000e+00,1.25347e+03,1.35229e+03,1.42934e+03,1.47912e+03
4.97000e+00,1.26220e+03,1.37006e+03,1.44761e+03,1.49884e+03
4.98000e+00,1.27326e+03,1.37284e+03,1.45752e+03,1.51737e+03
4.99000e+00,1.29055e+03,1.40692e+03,1.47542e+03,1.52731e+03
5.00000e+00,1.29796e+03,1.39123e+03,1.47152e+03,1.53688e+03
5.01000e+00,1.31194e+03,1.40194e+03,1.48570e+03,1.57446e+03
5.02000e+00,1.31838e+03,1.40642e+03,1.49867e+03,1.57333e+03
5.03000e+00,1.31086e+03,1.42178e+03,1.48213e+03,1.54527e+03
5.04000e+00,1.34060e+03,1.44597e+03,1.50703e+03,1.56689e+03
5.05000e+00,1.33000e+03,1.44382e+03,1.51759e+03,1.57220e+03
5.06000e+00,1.34196e+03,1.42605e+03,1.52807e+03,1.57616e+03
5.07000e+00,1.34673e+03,1.45096e+03,1.52642e+03,1.58908e+03
5.08000e+00,1.34029e+03,1.44676e+03,1.53568e+03,1.58625e+03
5.09000e+00,1.35177e+03,1.45145e+03,1.52577e+03,1.60185e+03
5.10000e+00,1.35591e+03,1.44971e+03,1.53925e+03,1.62033e+03
5.11000e+00,1.36715e+03,1.46287e+03,1.54606e+03,1.57971e+03
5.12000e+00,1.35379e+03,1.44813e+03,1.52750e+03,1.59109e+03
5.13000e+00,1.36329e+03,1.46058e+03,1.54225e+03,1.61235e+03
5.14000e+00,1.37209e+03,1.45569e+03,1.52849e+03,1.60581e+03
5.15000e+00,1.35490e+03,1.45050e+03,1.52577e+03,1.58635e+03
5.16000e+00,1.36308e+03,1.45789e+03,1.52412e+03,1.59258e+03
5.17000e+00,1.33904e+03,1.42945e+03,1.52389e+03,1.57508e+03
5.18000e+00,1.34113e+03,1.43792e+03,1.51186e+03,1.56000e+03
5.19000e+00,1.32509e+03,1.41538e+03,1.47622e+03,1.55681e+03
5.20000e+00,1.33059e+03,1.39583e+03,1.46776e+03,1.52721e+03
5.21000e+00,1.30321e+03,1.38039e+03,1.44371e+03,1.50975e+03
5.22000e+00,1.29462e+03,1.36487e+03,1.45546e+03,1.51022e+03
5.23000e+00,1.26286e+03,1.35329e+03,1.42704e+03,1.47264e+03
5.24000e+00,1.24174e+03,1.32988e+03,1.39383e+03,1.45586e+03
5.25000e+00,1.23753e+03,1.32212e+03,1.40900e+03,1.45143e+03
5.26000e+00,1.21141e+03,1.30801e+03,1.38481e+03,1.44489e+03
5.27000e+00,1.19558e+03,1.29315e+03,1.35584e+03,1.39146e+03
5.28000e+00,1.17579e+03,1.25741e+03,1.33616e+03,1.38070e+03
5.29000e+00,1.16483e+03,1.24400e+03,1.31014e+03,1.35269e+03
5.30000e+00,1.15005e+03,1.21748e+03,1.28346e+03,1.33308e+03
5.31000e+00,1.12956e+03,1.20577e+03,1.27143e+03,1.31949e+03
5.32000e+00,1.11905e+03,1.19403e+03,1.26505e+03,1.32778e+03
5.33000e+00,1.09276e+03,1.17888e+03,1.23156e+03,1.30528e+03
5.34000e+00,1.08855e+03,1.17303e+03,1.24043e+03,1.28835e+03
5.35000e+00,1.08984e+03,1.15617e+03,1.22982e+03,1.26117e+03
5.36000e+00,1.06629e+03,1.14858e+03,1.19281e+03,1.25416e+03
5.37000e+00,1.05164e+03,1.13426e+03,1.19976e+03,1.26256e+03
5.38000e+00,1.04573e+03,1.14040e+03,1.19887e+03,1.23826e+03
5.39000e+00,1.05317e+03,1.11052e+03,1.17970e+03,1.22415e+03
5.40000e+00,1.05028e+03,1.11483e+03,1.18952e+03,1.23342e+03
5.41000e+00,1.05456e+03,1.13646e+03,1.18445e+03,1.23414e+03
5.42000e+00,1.06124e+03,1.13588e+03,1.18863e+03,1.23795e+03
5.43000e+00,1.06263e+03,1.14356e+03,1.20070e+03,1.25097e+03
5.44000e+00,1.08333e+03,1.16037e+03,1.21540e+03,1.26060e+03
5.45000e+00,1.09613e+03,1.17377e+03,1.22606e+03,1.27620e+03
5.46000e+00,1.13116e+03,1.19228e+03,1.26476e+03,1.29349e+03
5.47000e+00,1.15043e+03,1.21802e+03,1.27857e+03,1.31532e+03
5.48000e+00,1.19986e+03,1.26882e+03,1.31215e+03,1.35923e+03
5.49000e+00,1.24279e+03,1.29186e+03,1.35386e+03,1.39485e+03
5.50000e+00,1.28210e+03,1.35076e+03,1.40205e+03,1.44577e+03
5.51000e+00,1.34057e+03,1.40625e+03,1.46020e+03,1.50409e+03
5.52000e+00,1.39821e+03,1.46096e+03,1.51783e+03,1.53251e+03
5.53000e+00,1.45105e+03,1.51674e+03,1.55559e+03,1.59814e+03
5.54000e+00,1.50312e+03,1.58004e+03,1.62290e+03,1.65343e+03
5.55000e+00,1.56835e+03,1.61242e+03,1.67940e+03,1.71103e+03
5.56000e+00,1.60978e+03,1.68020e+03,1.73257e+03,1.79350e+03
5.57000e+00,1.67065e+03,1.74146e+03,1.80368e+03,1.82429e+03
5.58000e+00,1.72328e+03,1.78330e+03,1.83097e+03,1.87139e+03
5.59000e+00,1.74795e+03,1.81692e+03,1.86549e+03,1.88302e+03
5.60000e+00,1.79362e+03,1.83020e+03,1.88667e+03,1.92297e+03
5.61000e+00,1.79104e+03,1.85930e+03,1.90175e+03,1.95978e+03
5.62000e+00,1.80764e+03,1.89221e+03,1.93035e+03,1.96662e+03
5.63000e+00,1.81108e+03,1.86117e+03,1.90983e+03,1.94989e+03
5.64000e+00,1.79532e+03,1.85942e+03,1.91110e+03,1.95787e+03
5.65000e+00,1.77727e+03,1.82369e+03,1.88301e+03,1.90022e+03
5.66000e+00,1.74948e+03,1.81974e+03,1.86361e+03,1.89110e+03
5.67000e+00,1.72568e+03,1.76774e+03,1.81866e+03,1.86398e+03
5.68000e+00,1.67124e+03,1.74163e+03,1.77982e+03,1.81409e+03
5.69000e+00,1.62776e+03,1.67874e+03,1.72200e+03,1.75289e+03
5.70000e+00,1.56010e+03,1.62225e+03,1.67663e+03,1.72776e+03
5.71000e+00,1.52608e+03,1.59162e+03,1.63844e+03,1.68354e+03
5.72000e+00,1.48410e+03,1.51861e+03,1.56888e+03,1.60463e+03
5.73000e+00,1.41557e+03,1.47109e+03,1.51806e+03,1.56005e+03
5.74000e+00,1.38391e+03,1.44203e+03,1.48979e+03,1.50646e+03
5.75000e+00,1.33386e+03,1.39056e+03,1.42666e+03,1.47341e+03
5.76000e+00,1.30199e+03,1.34374e+03,1.39731e+03,1.44427e+03
5.77000e+00,1.24522e+03,1.31768e+03,1.36560e+03,1.38368e+03
5.78000e+00,1.21705e+03,1.28310e+03,1.30830e+03,1.32742e+03
5.79000e+00,1.17061e+03,1.22271e+03,1.26932e+03,1.29787e+03
5.80000e+00,1.14838e+03,1.19855e+03,1.23719e+03,1.28402e+03
5.81000e+00,1.10938e+03,1.16763e+03,1.22362e+03,1.25066e+03
5.82000e+00,1.08472e+03,1.14497e+03,1.17689e+03,1.20336e+03
5.83000e+00,1.05964e+03,1.11093e+03,1.14739e+03,1.18385e+03
5.84000e+00,1.03042e+03,1.07827e+03,1.11747e+03,1.16063e+03
5.85000e+00,1.01932e+03,1.05735e+03,1.10761e+03,1.14518e+03
5.86000e+00,1.00155e+03,1.04846e+03,1.09300e+03,1.11409e+03
5.87000e+00,9.84400e+02,1.02862e+03,1.07097e+03,1.09118e+03
5.88000e+00,9.62832e+02,1.01086e+03,1.04688e+03,1.06941e+03
5.89000e+00,9.42656e+02,9.82508e+02,1.02476e+03,1.05005e+03
5.90000e+00,9.30586e+02,9.81762e+02,1.01494e+03,1.04382e+03
5.91000e+00,9.14064e+02,9.57106e+02,1.00578e+03,1.02967e+03
5.92000e+00,9.14410e+02,9.60386e+02,9.84692e+02,1.02838e+03
5.93000e+00,9.01854e+02,9.41582e+02,9.86194e+02,1.01752e+03
5.94000e+00,8.98758e+02,9.53370e+02,9.90986e+02,1.00645e+03
5.95000e+00,9.18064e+02,9.59348e+02,9.94602e+02,1.02699e+03
5.96000e+00,9.25890e+02,9.70430e+02,1.01038e+03,1.04326e+03
5.97000e+00,9.49892e+02,9.89564e+02,1.03034e+03,1.04799e+03
5.98000e+00,9.75390e+02,1.02368e+03,1.05571e+03,1.08310e+03
5.99000e+00,1.00437e+03,1.04904e+03,1.08201e+03,1.11157e+03
6.00000e+00,1.04211e+03,1.07901e+03,1.12254e+03,1.15038e+03
6.01000e+00,1.08910e+03,1.12575e+03,1.16430e+03,1.18601e+03
6.02000e+00,1.13060e+03,1.17166e+03,1.20892e+03,1.23223e+03
6.03000e+00,1.19113e+03,1.22636e+03,1.25753e+03,1.27486e+03
6.04000e+00,1.23409e+03,1.27808e+03,1.31253e+03,1.33015e+03
6.05000e+00,1.27806e+03,1.33370e+03,1.36706e+03,1.39038e+03
6.06000e+00,1.34193e+03,1.37587e+03,1.41116e+03,1.43804e+03
6.07000e+00,1.38743e+03,1.42954e+03,1.43765e+03,1.46682e+03
6.08000e+00,1.42698e+03,1.46079e+03,1.48575e+03,1.50630e+03
6.09000e+00,1.45842e+03,1.49769e+03,1.52412e+03,1.54579e+03
6.10000e+00,1.47891e+03,1.52110e+03,1.54084e+03,1.55542e+03
6.11000e+00,1.50264e+03,1.52534e+03,1.55785e+03,1.57529e+03
6.12000e+00,1.48855e+03,1.52998e+03,1.55860e+03,1.57230e+03
6.13000e+00,1.48716e+03,1.52368e+03,1.54399e+03,1.57966e+03
6.14000e+00,1.46315e+03,1.48972e+03,1.54296e+03,1.56731e+03
6.15000e+00,1.42986e+03,1.47744e+03,1.50505e+03,1.51171e+03
6.16000e+00,1.38259e+03,1.42522e+03,1.46776e+03,1.47897e+03
6.17000e+00,1.33615e+03,1.38857e+03,1.41295e+03,1.42971e+03
6.18000e+00,1.30749e+03,1.33826e+03,1.35785e+03,1.38863e+03
6.19000e+00,1.23583e+03,1.27808e+03,1.30107e+03,1.33488e+03
6.20000e+00,1.18195e+03,1.21628e+03,1.23949e+03,1.25664e+03
6.21000e+00,1.12052e+03,1.13874e+03,1.16543e+03,1.19450e+03
6.22000e+00,1.06222e+03,1.09827e+03,1.12560e+03,1.14657e+03
6.23000e+00,1.00461e+03,1.03605e+03,1.06552e+03,1.08696e+03
6.24000e+00,9.54970e+02,9.91972e+02,1.01414e+03,1.03214e+03
6.25000e+00,9.04462e+02,9.41708e+02,9.53316e+02,9.79786e+02
6.26000e+00,8.72042e+02,9.07880e+02,9.29832e+02,9.58886e+02
6.27000e+00,8.34508e+02,8.65958e+02,9.01510e+02,9.19402e+02
6.28000e+00,8.02714e+02,8.42590e+02,8.67176e+02,8.76572e+02
6.29000e+00,7.83896e+02,8.13452e+02,8.38292e+02,8.60820e+02
6.30000e+00,7.75198e+02,7.88174e+02,8.28380e+02,8.38220e+02
6.31000e+00,7.49006e+02,7.91328e+02,8.12224e+02,8.31220e+02
6.32000e+00,7.55232e+02,7.89626e+02,8.07058e+02,8.17268e+02
6.33000e+00,7.44622e+02,7.72402e+02,7.92778e+02,8.12584e+02
6.34000e+00,7.42640e+02,7.79956e+02,7.92310e+02,8.17578e+02
6.35000e+00,7.54118e+02,7.73398e+02,8.03488e+02,8.18040e+02
6.36000e+00,7.47718e+02,7.76220e+02,7.94328e+02,8.11708e+02
6.37000e+00,7.52448e+02,7.83650e+02,8.06634e+02,8.30396e+02
6.38000e+00,7.56136e+02,7.77756e+02,7.97710e+02,8.24322e+02
6.39000e+00,7.63094e+02,7.85974e+02,8.06588e+02,8.18298e+02
6.40000e+00,7.67058e+02,7.92614e+02,8.09828e+02,8.08980e+02
6.41000e+00,7.64484e+02,7.87344e+02,8.04098e+02,8.15982e+02
6.42000e+00,7.75824e+02,7.83690e+02,8.05508e+02,8.12120e+02
6.43000e+00,7.60346e+02,7.87676e+02,7.96066e+02,8.11554e+02
6.44000e+00,7.68728e+02,7.81906e+02,7.93906e+02,8.09340e+02
6.45000e+00,7.67650e+02,7.67710e+02,7.96958e+02,8.11864e+02
6.46000e+00,7.48796e+02,7.93446e+02,7.95222e+02,8.07128e+02
6.47000e+00,7.57076e+02,7.72692e+02,7.93248e+02,8.04554e+02
6.48000e+00,7.64346e+02,7.74186e+02,8.01890e+02,8.08930e+02
6.49000e+00,7.68868e+02,7.85476e+02,7.96208e+02,8.14334e+02
6.50000e+00,7.65564e+02,7.84728e+02,8.05836e+02,8.22262e+02
6.51000e+00,7.70224e+02,7.92448e+02,8.04850e+02,8.24270e+02
6.52000e+00,7.83548e+02,7.96310e+02,8.07950e+02,8.22314e+02
6.53000e+00,7.79582e+02,7.92656e+02,8.17718e+02,8.24372e+02
6.54000e+00,7.88870e+02,8.06436e+02,8.24294e+02,8.28902e+02
6.55000e+00,7.90330e+02,8.12704e+02,8.21336e+02,8.46612e+02
6.56000e+00,8.04522e+02,8.18308e+02,8.31246e+02,8.42030e+02
6.57000e+00,8.22020e+02,8.31092e+02,8.54636e+02,8.55878e+02
6.58000e+00,8.25290e+02,8.48026e+02,8.65768e+02,8.65966e+02
6.59000e+00,8.43970e+02,8.48608e+02,8.67788e+02,8.73226e+02
6.60000e+00,8.38856e+02,8.56618e+02,8.59568e+02,8.71012e+02
6.61000e+00,8.45536e+02,8.58030e+02,8.75490e+02,8.76006e+02
6.62000e+00,8.42334e+02,8.63550e+02,8.68820e+02,8.78168e+02
6.63000e+00,8.50406e+02,8.61102e+02,8.69290e+02,8.88052e+02
6.64000e+00,8.49118e+02,8.62596e+02,8.69572e+02,8.77344e+02
6.65000e+00,8.46196e+02,8.68406e+02,8.87092e+02,8.90470e+02
6.66000e+00,8.46404e+02,8.51928e+02,8.60930e+02,8.74358e+02
6.67000e+00,8.21394e+02,8.43668e+02,8.55716e+02,8.64166e+02
6.68000e+00,8.12698e+02,8.43626e+02,8.48484e+02,8.59274e+02
6.69000e+00,8.12454e+02,8.20092e+02,8.27770e+02,8.45016e+02
6.70000e+00,7.99758e+02,8.23122e+02,8.44584e+02,8.32918e+02
6.71000e+00,7.87026e+02,8.02244e+02,8.06728e+02,8.34668e+02
6.72000e+00,7.76034e+02,7.94980e+02,8.14806e+02,8.14850e+02
6.73000e+00,7.65424e+02,7.85434e+02,7.94140e+02,8.10474e+02
6.74000e+00,7.60798e+02,7.64432e+02,7.84700e+02,7.84528e+02
6.75000e+00,7.54918e+02,7.76344e+02,7.83480e+02,8.05016e+02
6.76000e+00,7.57180e+02,7.65054e+02,7.87848e+02,7.92404e+02
6.77000e+00,7.44936e+02,7.75016e+02,7.85170e+02,7.97500e+02
6.78000e+00,7.61006e+02,7.73812e+02,7.80426e+02,7.80308e+02
6.79000e+00,7.51510e+02,7.65220e+02,7.77936e+02,7.89574e+02
6.80000e+00,7.49562e+02,7.71114e+02,7.82916e+02,7.98274e+02
6.81000e+00,7.68520e+02,7.80494e+02,7.93484e+02,8.08106e+02
6.82000e+00,7.66990e+02,7.85268e+02,8.02360e+02,8.14232e+02
6.83000e+00,7.69772e+02,7.89460e+02,8.15464e+02,8.23548e+02
6.84000e+00,7.89566e+02,8.08430e+02,8.19174e+02,8.31528e+02
6.85000e+00,7.88034e+02,8.08346e+02,8.22134e+02,8.39816e+02
6.86000e+00,8.07340e+02,8.26402e+02,8.43928e+02,8.59944e+02
6.87000e+00,8.10298e+02,8.29806e+02,8.40028e+02,8.45942e+02
6.88000e+00,8.28908e+02,8.34744e+02,8.56186e+02,8.59224e+02
6.89000e+00,8.29186e+02,8.37982e+02,8.48202e+02,8.55826e+02
6.90000e+00,8.28594e+02,8.36114e+02,8.52428e+02,8.60046e+02
6.91000e+00,8.25116e+02,8.44622e+02,8.54730e+02,8.69776e+02
6.92000e+00,8.20768e+02,8.32710e+02,8.39372e+02,8.50164e+02
6.93000e+00,8.11932e+02,8.31506e+02,8.41908e+02,8.48722e+02
6.94000e+00,8.09950e+02,8.25156e+02,8.30964e+02,8.45066e+02
6.95000e+00,7.89044e+02,7.97098e+02,8.00058e+02,8.09290e+02
6.96000e+00,7.77390e+02,7.98342e+02,7.95222e+02,8.14334e+02
6.97000e+00,7.59858e+02,7.74476e+02,7.82822e+02,7.90140e+02
6.98000e+00,7.46084e+02,7.54886e+02,7.69812e+02,7.72380e+02
6.99000e+00,7.23472e+02,7.35294e+02,7.39516e+02,7.41648e+02
7.00000e+00,7.07124e+02,7.18276e+02,7.27446e+02,7.34646e+02
7.01000e+00,6.83678e+02,6.95572e+02,6.99688e+02,7.08290e+02
7.02000e+00,6.60962e+02,6.68592e+02,6.84892e+02,6.94442e+02
7.03000e+00,6.36334e+02,6.42776e+02,6.53894e+02,6.66850e+02
7.04000e+00,6.17028e+02,6.26588e+02,6.44452e+02,6.49758e+02
7.05000e+00,5.96644e+02,6.08532e+02,6.11668e+02,6.25770e+02
7.06000e+00,5.80816e+02,5.94254e+02,6.10776e+02,6.07288e+02
7.07000e+00,5.69998e+02,5.78648e+02,5.90016e+02,5.90250e+02
7.08000e+00,5.59492e+02,5.69350e+02,5.73296e+02,5.77844e+02
7.09000e+00,5.51562e+02,5.70096e+02,5.76772e+02,5.66158e+02
7.10000e+00,5.57476e+02,5.60716e+02,5.67002e+02,5.74652e+02
7.11000e+00,5.36186e+02,5.44362e+02,5.49388e+02,5.53186e+02
7.12000e+00,5.46100e+02,5.61712e+02,5.62962e+02,5.66054e+02
7.13000e+00,5.40396e+02,5.43324e+02,5.51456e+02,5.58796e+02
7.14000e+00,5.35212e+02,5.47144e+02,5.45020e+02,5.56686e+02
7.15000e+00,5.52954e+02,5.46646e+02,5.60896e+02,5.63018e+02
7.16000e+00,5.48118e+02,5.54946e+02,5.59112e+02,5.61988e+02
7.17000e+00,5.54414e+02,5.56566e+02,5.64936e+02,5.68732e+02
7.18000e+00,5.55632e+02,5.71258e+02,5.82078e+02,5.82424e+02
7.19000e+00,5.69720e+02,5.78688e+02,5.87714e+02,5.97044e+02
7.20000e+00,5.68746e+02,5.68062e+02,5.86776e+02,5.91486e+02
7.21000e+00,5.80294e+02,5.90850e+02,5.90064e+02,5.97714e+02
7.22000e+00,5.88574e+02,5.94296e+02,6.01054e+02,6.07082e+02
7.23000e+00,5.96262e+02,6.03094e+02,6.05188e+02,6.19026e+02
7.24000e+00,6.06140e+02,6.17664e+02,6.27356e+02,6.27416e+02
7.25000e+00,6.11254e+02,6.14842e+02,6.20404e+02,6.31792e+02
7.26000e+00,6.13166e+02,6.30904e+02,6.34448e+02,6.48060e+02
7.27000e+00,6.21864e+02,6.34308e+02,6.47130e+02,6.57068e+02
7.28000e+00,6.22454e+02,6.31112e+02,6.52438e+02,6.55060e+02
7.29000e+00,6.21968e+02,6.31942e+02,6.36516e+02,6.50480e+02
7.30000e+00,6.20020e+02,6.37296e+02,6.44970e+02,6.58716e+02
7.31000e+00,6.28750e+02,6.41612e+02,6.53376e+02,6.67056e+02
7.32000e+00,6.22872e+02,6.43024e+02,6.52484e+02,6.62320e+02
7.33000e+00,6.27568e+02,6.51202e+02,6.61924e+02,6.61908e+02
7.34000e+00,6.23708e+02,6.36466e+02,6.47506e+02,6.58716e+02
7.35000e+00,6.12888e+02,6.38998e+02,6.44406e+02,6.49810e+02
7.36000e+00,6.03774e+02,6.16294e+02,6.16976e+02,6.36322e+02
7.37000e+00,5.92504e+02,6.10856e+02,6.23410e+02,6.34624e+02
7.38000e+00,5.83356e+02,6.06290e+02,6.22284e+02,6.24740e+02
7.39000e+00,5.68468e+02,5.88692e+02,6.09180e+02,6.18356e+02
7.40000e+00,5.55388e+02,5.73376e+02,5.84428e+02,5.98590e+02
7.41000e+00,5.50274e+02,5.65946e+02,5.76254e+02,5.85616e+02
7.42000e+00,5.29368e+02,5.37182e+02,5.56528e+02,5.70790e+02
7.43000e+00,5.12672e+02,5.28506e+02,5.39760e+02,5.45258e+02
7.44000e+00,4.96182e+02,5.10078e+02,5.22476e+02,5.31976e+02
7.45000e+00,4.86374e+02,4.94844e+02,5.07586e+02,5.17202e+02
7.46000e+00,4.65084e+02,4.75420e+02,4.91242e+02,4.91206e+02
7.47000e+00,4.41430e+02,4.58942e+02,4.66584e+02,4.83226e+02
7.48000e+00,4.25534e+02,4.35572e+02,4.37698e+02,4.38388e+02
7.49000e+00,4.09462e+02,4.22208e+02,4.30888e+02,4.33808e+02
7.50000e+00,3.89738e+02,3.91824e+02,3.99090e+02,4.08428e+02
7.51000e+00,3.69076e+02,3.78502e+02,3.88992e+02,3.92984e+02
7.52000e+00,3.51892e+02,3.59574e+02,3.65602e+02,3.67194e+02
7.53000e+00,3.38430e+02,3.47412e+02,3.54094e+02,3.59318e+02
7.54000e+00,3.20828e+02,3.28610e+02,3.34696e+02,3.39448e+02
7.55000e+00,3.12376e+02,3.18400e+02,3.24928e+02,3.32034e+02
7.56000e+00,2.94566e+02,2.98808e+02,3.01302e+02,3.01662e+02
7.57000e+00,2.86146e+02,2.93246e+02,3.00410e+02,3.05318e+02
7.58000e+00,2.71954e+02,2.82330e+02,2.90218e+02,2.89410e+02
7.59000e+00,2.67536e+02,2.69380e+02,2.77582e+02,2.84160e+02
7.60000e+00,2.55918e+02,2.63360e+02,2.63446e+02,2.66348e+02
7.61000e+00,2.50804e+02,2.53192e+02,2.60298e+02,2.70210e+02
7.62000e+00,2.49448e+02,2.52404e+02,2.62554e+02,2.64598e+02
7.63000e+00,2.48160e+02,2.56138e+02,2.62318e+02,2.57854e+02
7.64000e+00,2.51536e+02,2.52238e+02,2.52454e+02,2.57288e+02
7.65000e+00,2.43952e+02,2.49622e+02,2.49354e+02,2.57030e+02
7.66000e+00,2.48508e+02,2.53316e+02,2.58466e+02,2.60840e+02
7.67000e+00,2.48440e+02,2.54270e+02,2.63586e+02,2.65010e+02
7.68000e+00,2.52752e+02,2.52776e+02,2.58984e+02,2.59604e+02
7.69000e+00,2.57414e+02,2.63486e+02,2.68284e+02,2.72372e+02
7.70000e+00,2.55014e+02,2.59168e+02,2.61472e+02,2.61560e+02
7.71000e+00,2.54944e+02,2.61950e+02,2.63164e+02,2.67842e+02
7.72000e+00,2.63850e+02,2.63028e+02,2.67532e+02,2.74276e+02
7.73000e+00,2.61728e+02,2.65602e+02,2.67720e+02,2.73658e+02
7.74000e+00,2.65588e+02,2.74444e+02,2.74202e+02,2.74996e+02
7.75000e+00,2.62910e+02,2.67346e+02,2.70256e+02,2.71600e+02
7.76000e+00,2.67536e+02,2.74278e+02,2.81858e+02,2.83954e+02
7.77000e+00,2.68162e+02,2.71164e+02,2.79744e+02,2.81586e+02
7.78000e+00,2.58702e+02,2.66558e+02,2.74202e+02,2.79218e+02
7.79000e+00,2.63676e+02,2.66224e+02,2.72276e+02,2.71188e+02
7.80000e+00,2.55258e+02,2.65394e+02,2.68800e+02,2.77158e+02
7.81000e+00,2.58284e+02,2.64150e+02,2.65512e+02,2.72784e+02
7.82000e+00,2.42664e+02,2.49912e+02,2.51328e+02,2.60274e+02
7.83000e+00,2.34594e+02,2.41984e+02,2.50060e+02,2.56258e+02
7.84000e+00,2.30142e+02,2.34596e+02,2.42216e+02,2.44676e+02
7.85000e+00,2.16506e+02,2.24718e+02,2.35030e+02,2.36286e+02
7.86000e+00,2.09758e+02,2.13512e+02,2.26622e+02,2.28358e+02
7.87000e+00,1.95287e+02,2.04338e+02,2.05016e+02,2.15746e+02
7.88000e+00,1.88677e+02,1.95248e+02,1.98535e+02,2.05656e+02
7.89000e+00,1.80572e+02,1.83294e+02,1.89376e+02,1.94124e+02
7.90000e+00,1.69719e+02,1.77234e+02,1.81063e+02,1.86145e+02
7.91000e+00,1.57162e+02,1.63412e+02,1.67724e+02,1.75180e+02
7.92000e+00,1.51874e+02,1.56771e+02,1.61336e+02,1.69981e+02
7.93000e+00,1.44361e+02,1.53077e+02,1.59598e+02,1.61333e+02
7.94000e+00,1.36951e+02,1.42119e+02,1.47903e+02,1.50214e+02
7.95000e+00,1.34029e+02,1.35935e+02,1.41938e+02,1.47640e+02
7.96000e+00,1.27768e+02,1.32822e+02,1.40717e+02,1.40844e+02
7.97000e+00,1.29890e+02,1.31618e+02,1.33531e+02,1.37035e+02
7.98000e+00,1.24707e+02,1.27966e+02,1.31370e+02,1.30549e+02
7.99000e+00,1.25715e+02,1.32573e+02,1.32263e+02,1.36314e+02
8.00000e+00,1.24846e+02,1.27135e+02,1.28599e+02,1.32248e+02
8.01000e+00,1.20045e+02,1.22404e+02,1.27660e+02,1.29313e+02
8.02000e+00,1.26515e+02,1.27426e+02,1.30666e+02,1.29004e+02
8.03000e+00,1.23872e+02,1.23690e+02,1.27378e+02,1.30703e+02
8.04000e+00,1.26168e+02,1.28879e+02,1.31464e+02,1.31578e+02
8.05000e+00,1.23002e+02,1.27260e+02,1.29398e+02,1.29262e+02
8.06000e+00,1.25159e+02,1.24728e+02,1.23668e+02,1.25813e+02
8.07000e+00,1.22967e+02,1.24355e+02,1.25687e+02,1.24835e+02
8.08000e+00,1.19419e+02,1.19830e+02,1.19957e+02,1.22621e+02
8.09000e+00,1.18584e+02,1.17257e+02,1.18783e+02,1.14745e+02
8.10000e+00,1.18271e+02,1.19498e+02,1.20662e+02,1.21128e+02
8.11000e+00,1.17158e+02,1.17630e+02,1.15730e+02,1.13767e+02
8.12000e+00,1.10271e+02,1.10450e+02,1.13663e+02,1.14333e+02
8.13000e+00,1.06757e+02,1.06382e+02,1.06900e+02,1.05376e+02
8.14000e+00,1.05296e+02,1.04390e+02,1.06947e+02,1.06972e+02
8.15000e+00,1.03000e+02,1.03850e+02,1.03941e+02,1.00588e+02
8.16000e+00,9.49996e+01,9.48846e+01,9.50640e+01,9.46170e+01
8.17000e+00,9.26342e+01,9.11490e+01,9.06958e+01,9.14768e+01
8.18000e+00,8.75904e+01,8.56286e+01,8.59520e+01,8.43214e+01
8.19000e+00,8.26160e+01,8.37608e+01,8.54354e+01,8.58142e+01
8.20000e+00,7.93808e+01,7.78254e+01,7.70280e+01,7.61364e+01
8.21000e+00,7.22150e+01,7.01880e+01,6.97950e+01,6.88778e+01
8.22000e+00,6.88060e+01,6.75732e+01,6.81042e+01,6.83632e+01
8.23000e+00,6.50840e+01,6.42112e+01,6.45346e+01,6.45538e+01
8.24000e+00,6.23360e+01,6.13886e+01,6.23740e+01,6.20828e+01
8.25000e+00,5.89270e+01,5.76946e+01,5.68786e+01,5.71924e+01
8.26000e+00,5.37090e+01,5.33364e+01,5.12424e+01,5.28682e+01
8.27000e+00,5.25612e+01,5.18420e+01,5.22758e+01,5.03972e+01
8.28000e+00,5.12046e+01,5.20080e+01,5.06318e+01,5.17356e+01
8.29000e+00,4.64736e+01,4.54500e+01,4.51836e+01,4.64848e+01
8.30000e+00,4.91174e+01,5.08044e+01,5.09136e+01,4.96766e+01
8.31000e+00,4.65084e+01,4.53254e+01,4.36336e+01,4.49406e+01
8.32000e+00,3.98296e+01,4.12164e+01,4.23654e+01,4.20062e+01
8.33000e+00,4.05948e+01,4.05106e+01,4.19428e+01,4.30358e+01
8.34000e+00,3.86120e+01,3.71902e+01,3.79504e+01,3.78366e+01
8.35000e+00,3.75686e+01,3.77298e+01,3.79034e+01,3.77850e+01
8.36000e+00,4.01426e+01,3.87674e+01,4.00170e+01,3.79910e+01
8.37000e+00,3.84034e+01,3.64016e+01,3.76216e+01,3.82484e+01
8.38000e+00,3.77772e+01,3.70242e+01,3.75278e+01,3.66010e+01
8.39000e+00,3.76728e+01,3.47412e+01,3.66354e+01,3.75792e+01
8.40000e+00,3.62118e+01,3.71486e+01,3.55080e+01,3.59832e+01
8.41000e+00,3.81598e+01,3.71902e+01,3.84670e+01,4.02046e+01
8.42000e+00,3.61424e+01,3.86844e+01,3.90776e+01,4.02560e+01
8.43000e+00,4.09428e+01,3.95146e+01,3.95944e+01,3.84028e+01
8.44000e+00,4.02818e+01,3.89334e+01,3.87488e+01,3.78880e+01
8.45000e+00,4.16732e+01,4.30012e+01,4.17548e+01,4.14914e+01
8.46000e+00,4.25776e+01,4.24616e+01,4.17548e+01,4.26754e+01
8.47000e+00,4.23342e+01,4.21294e+01,4.28822e+01,4.37050e+01
8.48000e+00,4.45256e+01,4.58236e+01,4.50896e+01,4.57126e+01
8.49000e+00,4.56388e+01,4.55746e+01,4.61230e+01,4.73600e+01
8.50000e+00,4.73780e+01,4.73178e+01,4.77198e+01,4.62790e+01
8.51000e+00,4.89086e+01,4.69028e+01,4.79078e+01,4.93676e+01
8.52000e+00,5.15176e+01,5.13854e+01,5.15242e+01,5.16842e+01
8.53000e+00,5.35700e+01,5.25062e+01,5.17122e+01,5.23018e+01
8.54000e+00,5.32220e+01,5.30872e+01,5.33560e+01,5.35888e+01
8.55000e+00,5.29786e+01,5.22156e+01,5.31212e+01,5.27652e+01
8.56000e+00,5.40222e+01,5.25062e+01,5.38726e+01,5.41036e+01
8.57000e+00,5.54136e+01,5.36684e+01,5.43894e+01,5.29196e+01
8.58000e+00,5.35352e+01,5.49966e+01,5.46242e+01,5.28166e+01
8.59000e+00,5.24568e+01,5.13854e+01,4.92698e+01,4.92646e+01
8.60000e+00,5.08566e+01,5.01818e+01,5.20410e+01,5.06546e+01
8.61000e+00,4.80738e+01,4.81480e+01,4.71092e+01,4.79778e+01
8.62000e+00,4.76912e+01,4.70272e+01,4.79546e+01,4.76174e+01
8.63000e+00,4.45256e+01,4.57406e+01,4.69214e+01,4.61246e+01
8.64000e+00,4.29950e+01,4.26276e+01,4.19898e+01,4.26754e+01
8.65000e+00,4.18124e+01,4.10502e+01,4.19428e+01,4.19548e+01
8.66000e+00,3.80556e+01,3.88090e+01,3.98762e+01,3.91234e+01
8.67000e+00,3.64902e+01,3.67336e+01,3.56960e+01,3.63436e+01
8.68000e+00,3.39508e+01,3.38696e+01,3.42400e+01,3.40272e+01
8.69000e+00,3.14462e+01,3.12546e+01,3.17036e+01,3.19680e+01
8.70000e+00,2.80024e+01,2.93454e+01,2.88856e+01,2.87248e+01
8.71000e+00,2.42108e+01,2.39080e+01,2.33432e+01,2.30622e+01
8.72000e+00,2.39674e+01,2.31608e+01,2.29206e+01,2.28048e+01
8.73000e+00,2.13584e+01,2.12516e+01,2.16994e+01,2.12090e+01
8.74000e+00,2.06626e+01,1.99233e+01,2.07130e+01,2.05912e+01
8.75000e+00,1.81581e+01,1.84706e+01,1.75662e+01,1.73482e+01
8.76000e+00,1.60014e+01,1.64367e+01,1.65329e+01,1.67304e+01
8.77000e+00,1.52709e+01,1.52745e+01,1.39496e+01,1.33843e+01
8.78000e+00,1.38447e+01,1.34897e+01,1.46072e+01,1.44654e+01
8.79000e+00,1.31142e+01,1.26181e+01,1.25875e+01,1.29725e+01
8.80000e+00,1.25576e+01,1.21200e+01,1.25875e+01,1.08619e+01
8.81000e+00,1.15836e+01,1.14559e+01,1.19300e+01,1.16856e+01
8.82000e+00,1.04705e+01,9.96164e+00,8.73612e+00,9.57496e+00
8.83000e+00,8.55728e+00,9.33904e+00,1.01921e+01,9.36904e+00
8.84000e+00,7.86156e+00,8.09384e+00,7.13918e+00,7.82470e+00
8.85000e+00,8.07028e+00,8.88246e+00,8.59520e+00,8.33948e+00
8.86000e+00,8.38334e+00,7.22220e+00,7.84372e+00,7.87618e+00
8.87000e+00,7.68764e+00,7.38822e+00,7.42100e+00,7.56730e+00
8.88000e+00,7.37456e+00,7.38822e+00,6.81042e+00,6.33182e+00
8.89000e+00,7.82678e+00,6.72412e+00,6.01194e+00,6.33182e+00
8.90000e+00,6.15706e+00,7.09768e+00,7.79674e+00,5.76556e+00
8.91000e+00,6.43534e+00,6.72412e+00,6.05892e+00,6.12592e+00
8.92000e+00,6.88756e+00,5.97698e+00,5.87104e+00,5.76556e+00
8.93000e+00,6.50492e+00,6.26754e+00,5.96498e+00,6.02296e+00
8.94000e+00,6.67884e+00,5.31288e+00,6.10588e+00,5.35374e+00
8.95000e+00,6.50492e+00,5.97698e+00,6.05892e+00,5.66260e+00
8.96000e+00,5.94834e+00,5.31288e+00,5.21348e+00,5.25078e+00
8.97000e+00,4.90478e+00,5.06384e+00,5.40136e+00,5.40522e+00
8.98000e+00,5.42656e+00,4.64876e+00,5.11954e+00,4.47860e+00
8.99000e+00,5.21786e+00,4.39972e+00,4.64986e+00,5.19930e+00
9.00000e+00,4.10470e+00,4.52424e+00,4.08624e+00,4.53008e+00
9.01000e+00,4.62650e+00,3.73562e+00,3.80444e+00,3.65496e+00
9.02000e+00,4.24386e+00,4.35822e+00,4.60290e+00,4.37566e+00
9.03000e+00,4.20906e+00,4.27520e+00,4.46200e+00,4.53008e+00
9.04000e+00,4.10470e+00,4.23370e+00,3.71050e+00,4.42712e+00
9.05000e+00,3.68728e+00,3.19602e+00,4.13322e+00,4.01530e+00
9.06000e+00,3.68728e+00,3.11302e+00,3.80444e+00,3.60348e+00
9.07000e+00,3.86120e+00,3.65260e+00,3.33476e+00,3.70644e+00
9.08000e+00,4.00036e+00,3.36206e+00,3.33476e+00,3.19166e+00
9.09000e+00,3.33942e+00,3.56958e+00,2.81810e+00,3.39756e+00
9.10000e+00,2.99156e+00,2.94698e+00,2.58326e+00,2.36800e+00
9.11000e+00,3.44378e+00,3.27904e+00,3.52262e+00,3.65496e+00
9.12000e+00,3.68728e+00,2.82246e+00,3.52262e+00,3.24312e+00
9.13000e+00,3.40900e+00,3.52808e+00,3.05294e+00,2.83130e+00
9.14000e+00,3.33942e+00,3.11302e+00,3.00598e+00,2.52244e+00
9.15000e+00,3.16550e+00,3.32054e+00,3.61656e+00,2.93426e+00
9.16000e+00,3.16550e+00,2.98850e+00,3.33476e+00,3.14018e+00
9.17000e+00,3.47856e+00,3.44506e+00,3.33476e+00,3.39756e+00
9.18000e+00,3.93078e+00,4.44124e+00,3.80444e+00,3.60348e+00
9.19000e+00,3.26986e+00,3.11302e+00,3.24082e+00,3.19166e+00
9.20000e+00,3.93078e+00,4.15068e+00,3.94534e+00,3.80938e+00
9.21000e+00,3.44378e+00,3.36206e+00,3.05294e+00,3.44904e+00
9.22000e+00,4.00036e+00,3.11302e+00,3.61656e+00,3.08870e+00
9.23000e+00,4.41778e+00,3.40356e+00,3.80444e+00,3.50052e+00
9.24000e+00,3.44378e+00,3.69412e+00,3.75746e+00,3.75792e+00
9.25000e+00,4.52214e+00,3.86014e+00,3.89838e+00,3.70644e+00
9.26000e+00,3.82642e+00,3.98466e+00,3.94534e+00,3.44904e+00
9.27000e+00,3.72206e+00,3.15452e+00,3.42868e+00,3.55200e+00
9.28000e+00,3.61770e+00,4.06768e+00,3.56960e+00,3.86086e+00
9.29000e+00,4.24386e+00,3.90164e+00,3.19384e+00,3.55200e+00
9.30000e+00,3.93078e+00,3.44506e+00,4.08624e+00,4.16974e+00
9.31000e+00,3.30464e+00,2.90548e+00,3.42868e+00,3.50052e+00
9.32000e+00,4.27864e+00,3.90164e+00,3.42868e+00,3.14018e+00
9.33000e+00,3.13072e+00,3.73562e+00,3.47566e+00,3.65496e+00
9.34000e+00,3.37420e+00,2.98850e+00,3.61656e+00,3.75792e+00
9.35000e+00,2.78286e+00,3.44506e+00,3.28778e+00,3.03722e+00
9.36000e+00,2.95678e+00,2.94698e+00,3.56960e+00,3.24312e+00
9.37000e+00,3.23506e+00,2.90548e+00,2.81810e+00,2.83130e+00
9.38000e+00,3.72206e+00,3.03000e+00,3.05294e+00,3.14018e+00
9.39000e+00,2.33064e+00,2.53192e+00,2.48932e+00,2.36800e+00
9.40000e+00,3.23506e+00,2.73946e+00,2.67720e+00,2.72834e+00
9.41000e+00,2.53936e+00,2.73946e+00,2.72416e+00,2.41948e+00
9.42000e+00,2.78286e+00,1.99233e+00,1.97267e+00,1.69878e+00
9.43000e+00,2.19150e+00,1.86781e+00,1.83177e+00,2.62540e+00
9.44000e+00,2.43500e+00,2.61494e+00,2.16054e+00,2.83130e+00
9.45000e+00,2.26106e+00,2.44890e+00,2.91204e+00,2.62540e+00
9.46000e+00,1.98278e+00,1.82630e+00,2.30144e+00,1.75026e+00
9.47000e+00,1.94800e+00,2.03384e+00,1.83177e+00,2.11060e+00
9.48000e+00,2.19150e+00,1.78479e+00,2.34842e+00,1.95617e+00
9.49000e+00,2.29586e+00,1.95082e+00,1.83177e+00,1.69878e+00
9.50000e+00,2.46978e+00,1.90932e+00,1.73783e+00,1.69878e+00
9.51000e+00,1.80885e+00,2.07534e+00,1.17421e+00,1.75026e+00
9.52000e+00,1.35664e+00,1.74329e+00,2.20752e+00,1.69878e+00
9.53000e+00,2.01756e+00,1.74329e+00,1.69086e+00,1.38991e+00
9.54000e+00,1.46100e+00,1.53575e+00,1.64389e+00,1.44139e+00
9.55000e+00,1.60014e+00,1.61877e+00,1.69086e+00,1.90469e+00
9.56000e+00,2.05236e+00,1.53575e+00,1.08027e+00,1.69878e+00
9.57000e+00,1.60014e+00,1.57726e+00,1.69086e+00,2.11060e+00
9.58000e+00,2.01756e+00,1.90932e+00,1.69086e+00,1.80174e+00
9.59000e+00,2.29586e+00,1.82630e+00,1.97267e+00,1.90469e+00
9.60000e+00,1.53057e+00,2.24138e+00,1.26815e+00,1.54435e+00
9.61000e+00,1.77407e+00,1.36973e+00,1.45602e+00,1.33843e+00
9.62000e+00,2.15672e+00,2.07534e+00,1.45602e+00,1.18400e+00
9.63000e+00,2.08714e+00,1.86781e+00,1.97267e+00,1.90469e+00
9.64000e+00,1.63493e+00,1.86781e+00,1.92570e+00,1.44139e+00
9.65000e+00,2.15672e+00,1.49425e+00,2.01964e+00,1.54435e+00
9.66000e+00,1.73928e+00,1.61877e+00,2.01964e+00,1.38991e+00
9.67000e+00,2.01756e+00,1.61877e+00,1.78480e+00,1.59583e+00
9.68000e+00,2.08714e+00,1.74329e+00,1.73783e+00,1.69878e+00
9.69000e+00,2.05236e+00,1.86781e+00,1.92570e+00,1.54435e+00
9.70000e+00,1.28707e+00,1.86781e+00,1.64389e+00,1.64730e+00
9.71000e+00,1.98278e+00,1.53575e+00,1.22118e+00,1.59583e+00
9.72000e+00,1.39143e+00,1.70178e+00,1.69086e+00,1.59583e+00
9.73000e+00,2.08714e+00,1.70178e+00,1.31511e+00,1.85322e+00
9.74000e+00,1.87843e+00,2.28288e+00,2.16054e+00,1.90469e+00
9.75000e+00,1.04357e+00,1.24521e+00,1.64389e+00,1.59583e+00
9.76000e+00,2.12192e+00,1.74329e+00,2.16054e+00,1.85322e+00
9.77000e+00,2.01756e+00,1.36973e+00,1.45602e+00,1.44139e+00
9.78000e+00,1.70450e+00,1.49425e+00,1.36208e+00,1.59583e+00
9.79000e+00,1.46100e+00,1.28671e+00,1.45602e+00,1.59583e+00
9.80000e+00,1.60014e+00,1.32822e+00,1.03330e+00,1.38991e+00
9.81000e+00,1.63493e+00,1.07918e+00,1.45602e+00,1.28696e+00
9.82000e+00,1.60014e+00,1.53575e+00,1.64389e+00,2.00766e+00
9.83000e+00,1.49578e+00,1.49425e+00,1.03330e+00,1.44139e+00
9.84000e+00,1.70450e+00,1.45274e+00,1.73783e+00,1.54435e+00
9.85000e+00,1.53057e+00,1.70178e+00,1.64389e+00,1.18400e+00
9.86000e+00,1.14793e+00,1.45274e+00,1.54996e+00,1.23548e+00
9.87000e+00,1.73928e+00,1.24521e+00,1.12724e+00,1.38991e+00
9.88000e+00,1.53057e+00,1.32822e+00,1.78480e+00,2.11060e+00
9.89000e+00,1.70450e+00,1.74329e+00,1.73783e+00,1.85322e+00
9.90000e+00,1.18271e+00,1.36973e+00,1.17421e+00,8.23652e-01
9.91000e+00,1.04357e+00,9.13150e-01,1.17421e+00,1.33843e+00
9.92000e+00,1.28707e+00,1.16219e+00,1.22118e+00,1.64730e+00
9.93000e+00,1.35664e+00,1.57726e+00,1.12724e+00,1.38991e+00
9.94000e+00,1.07836e+00,1.24521e+00,1.59692e+00,1.33843e+00
9.95000e+00,1.66971e+00,1.57726e+00,1.31511e+00,1.49287e+00
9.96000e+00,1.56536e+00,1.32822e+00,1.59692e+00,1.28696e+00
9.97000e+00,1.28707e+00,1.41123e+00,1.59692e+00,1.85322e+00
9.98000e+00,1.28707e+00,1.28671e+00,1.08027e+00,1.02956e+00
9.99000e+00,1.56536e+00,1.36973e+00,1.31511e+00,1.44139e+00
1.00000e+01,1.60014e+00,1.12069e+00,1.17421e+00,8.75130e-01
1.00100e+01,1.28707e+00,1.41123e+00,1.59692e+00,1.33843e+00
1.00200e+01,1.14793e+00,9.13150e-01,1.08027e+00,1.08104e+00
1.00300e+01,1.63493e+00,1.45274e+00,1.73783e+00,1.64730e+00
1.00400e+01,1.46100e+00,1.78479e+00,1.26815e+00,9.78086e-01
1.00500e+01,1.53057e+00,1.36973e+00,1.36208e+00,1.54435e+00
1.00600e+01,1.42621e+00,1.82630e+00,1.59692e+00,1.33843e+00
1.00700e+01,1.42621e+00,1.61877e+00,1.54996e+00,1.23548e+00
1.00800e+01,1.70450e+00,1.24521e+00,1.36208e+00,1.28696e+00
1.00900e+01,1.46100e+00,1.82630e+00,1.83177e+00,1.64730e+00
1.01000e+01,1.53057e+00,1.16219e+00,1.22118e+00,1.54435e+00
1.01100e+01,1.60014e+00,1.49425e+00,1.78480e+00,1.44139e+00
1.01200e+01,1.11314e+00,1.20370e+00,1.50299e+00,1.90469e+00
1.01300e+01,1.46100e+00,1.45274e+00,1.22118e+00,1.02956e+00
1.01400e+01,1.60014e+00,1.28671e+00,1.45602e+00,1.28696e+00
1.01500e+01,1.49578e+00,1.12069e+00,1.22118e+00,1.54435e+00
1.01600e+01,1.32186e+00,1.28671e+00,1.50299e+00,1.80174e+00
1.01700e+01,1.46100e+00,1.82630e+00,1.83177e+00,1.44139e+00
1.01800e+01,1.18271e+00,1.36973e+00,1.69086e+00,1.90469e+00
1.01900e+01,1.53057e+00,1.82630e+00,1.50299e+00,1.44139e+00
1.02000e+01,1.25228e+00,1.28671e+00,7.98462e-01,7.72174e-01
1.02100e+01,1.18271e+00,1.07918e+00,1.31511e+00,1.23548e+00
1.02200e+01,1.32186e+00,1.90932e+00,1.54996e+00,1.59583e+00
1.02300e+01,1.14793e+00,9.54658e-01,1.26815e+00,1.13252e+00
1.02400e+01,1.18271e+00,1.49425e+00,1.26815e+00,1.44139e+00
1.02500e+01,1.66971e+00,1.24521e+00,1.08027e+00,7.72174e-01
1.02600e+01,1.42621e+00,1.32822e+00,1.22118e+00,1.02956e+00
1.02700e+01,1.21750e+00,9.13150e-01,8.92398e-01,1.23548e+00
1.02800e+01,9.39214e-01,9.96164e-01,1.12724e+00,1.08104e+00
1.02900e+01,9.39214e-01,1.12069e+00,1.45602e+00,1.38991e+00
1.03000e+01,1.35664e+00,9.96164e-01,8.92398e-01,1.08104e+00
1.03100e+01,9.73998e-01,1.20370e+00,1.03330e+00,1.13252e+00
1.03200e+01,1.07836e+00,8.30138e-01,1.50299e+00,1.33843e+00
1.03300e+01,9.04428e-01,1.12069e+00,9.86336e-01,8.75130e-01
1.03400e+01,7.30500e-01,1.32822e+00,1.12724e+00,1.49287e+00
1.03500e+01,8.69642e-01,1.32822e+00,1.40905e+00,9.26608e-01
1.03600e+01,1.00878e+00,1.03767e+00,1.03330e+00,1.08104e+00
1.03700e+01,1.14793e+00,1.12069e+00,1.22118e+00,1.23548e+00
1.03800e+01,9.39214e-01,1.20370e+00,9.86336e-01,9.26608e-01
1.03900e+01,9.39214e-01,8.30138e-01,1.08027e+00,9.78086e-01
1.04000e+01,4.52214e-01,9.96164e-01,7.98462e-01,7.20696e-01
1.04100e+01,9.39214e-01,1.07918e+00,1.12724e+00,8.75130e-01
1.04200e+01,1.18271e+00,1.36973e+00,9.86336e-01,1.13252e+00
1.04300e+01,1.07836e+00,8.30138e-01,7.51494e-01,8.75130e-01
1.04400e+01,6.26142e-01,5.39590e-01,4.22716e-01,7.20696e-01
1.04500e+01,1.04357e+00,9.13150e-01,1.08027e+00,6.69218e-01
1.04600e+01,8.69642e-01,7.47124e-01,8.92398e-01,8.75130e-01
1.04700e+01,6.95714e-01,7.88630e-01,5.63620e-01,8.75130e-01
1.04800e+01,6.60928e-01,5.81096e-01,6.10588e-01,8.75130e-01
1.04900e+01,8.69642e-01,8.71644e-01,7.51494e-01,5.66260e-01
1.05000e+01,6.26142e-01,6.64110e-01,8.45430e-01,9.26608e-01
1.05100e+01,7.30500e-01,7.05616e-01,6.57556e-01,7.20696e-01
1.05200e+01,7.65284e-01,6.22602e-01,9.39366e-01,9.26608e-01
1.05300e+01,7.65284e-01,7.88630e-01,6.57556e-01,7.20696e-01
1.05400e+01,9.73998e-01,6.64110e-01,7.98462e-01,7.72174e-01
1.05500e+01,5.56570e-01,8.30138e-01,7.51494e-01,7.72174e-01
1.05600e+01,6.95714e-01,6.64110e-01,5.63620e-01,3.08870e-01
1.05700e+01,7.30500e-01,9.54658e-01,6.10588e-01,6.17738e-01
1.05800e+01,8.34856e-01,8.71644e-01,7.98462e-01,7.72174e-01
1.05900e+01,7.30500e-01,9.54658e-01,8.92398e-01,7.20696e-01
1.06000e+01,9.04428e-01,6.64110e-01,3.75746e-01,6.17738e-01
1.06100e+01,5.21786e-01,5.81096e-01,6.10588e-01,7.72174e-01
1.06200e+01,6.95714e-01,7.88630e-01,4.69684e-01,5.14782e-01
1.06300e+01,5.91356e-01,4.98082e-01,5.16652e-01,6.69218e-01
1.06400e+01,6.26142e-01,5.39590e-01,7.51494e-01,3.60348e-01
1.06500e+01,1.21750e+00,7.88630e-01,7.04526e-01,5.66260e-01
1.06600e+01,8.00070e-01,4.56576e-01,4.69684e-01,9.26608e-01
1.06700e+01,8.34856e-01,4.98082e-01,7.04526e-01,6.17738e-01
1.06800e+01,8.00070e-01,5.39590e-01,6.57556e-01,6.69218e-01
1.06900e+01,5.21786e-01,7.88630e-01,5.63620e-01,8.23652e-01
1.07000e+01,5.56570e-01,4.15068e-01,7.04526e-01,4.63304e-01
1.07100e+01,3.13072e-01,6.64110e-01,7.98462e-01,7.72174e-01
1.07200e+01,8.69642e-01,6.64110e-01,4.69684e-01,3.60348e-01
1.07300e+01,7.30500e-01,5.39590e-01,4.69684e-01,5.66260e-01
1.07400e+01,6.60928e-01,7.05616e-01,4.22716e-01,5.14782e-01
1.07500e+01,3.47856e-01,2.49042e-01,4.22716e-01,5.66260e-01
1.07600e+01,6.26142e-01,6.22602e-01,4.22716e-01,5.14782e-01
1.07700e+01,3.82642e-01,1.24521e-01,4.22716e-01,3.08870e-01
1.07800e+01,3.47856e-01,4.15068e-01,6.10588e-01,5.14782e-01
1.07900e+01,5.56570e-01,4.15068e-01,3.75746e-01,5.14782e-01
1.08000e+01,2.43500e-01,4.56576e-01,7.51494e-01,6.17738e-01
1.08100e+01,4.87000e-01,6.22602e-01,2.81810e-01,3.60348e-01
1.08200e+01,4.17428e-01,6.22602e-01,5.63620e-01,4.63304e-01
1.08300e+01,8.34856e-01,5.81096e-01,2.81810e-01,5.14782e-01
1.08400e+01,4.87000e-01,5.39590e-01,1.87873e-01,2.57392e-01
1.08500e+01,3.82642e-01,3.73562e-01,4.22716e-01,6.17738e-01
1.08600e+01,5.56570e-01,2.90548e-01,7.04526e-01,6.17738e-01
1.08700e+01,5.21786e-01,3.73562e-01,3.75746e-01,3.08870e-01
1.08800e+01,4.17428e-01,4.56576e-01,3.28778e-01,6.69218e-01
1.08900e+01,3.47856e-01,3.73562e-01,5.16652e-01,3.08870e-01
1.09000e+01,2.43500e-01,4.56576e-01,6.57556e-01,6.17738e-01
1.09100e+01,4.87000e-01,4.56576e-01,5.16652e-01,6.69218e-01
1.09200e+01,4.17428e-01,4.98082e-01,5.63620e-01,6.17738e-01
1.09300e+01,4.17428e-01,3.32054e-01,3.75746e-01,7.72174e-01
1.09400e+01,3.47856e-01,2.90548e-01,2.81810e-01,1.54435e-01
1.09500e+01,2.78286e-01,4.15068e-01,2.81810e-01,4.11826e-01
1.09600e+01,3.82642e-01,3.32054e-01,6.57556e-01,5.14782e-01
1.09700e+01,4.52214e-01,3.32054e-01,3.28778e-01,3.60348e-01
1.09800e+01,3.82642e-01,1.24521e-01,3.28778e-01,3.08870e-01
1.09900e+01,1.73928e-01,3.73562e-01,3.28778e-01,1.54435e-01
1.10000e+01,2.43500e-01,3.73562e-01,2.81810e-01,2.05912e-01
1.10100e+01,1.73928e-01,2.49042e-01,3.75746e-01,5.66260e-01
1.10200e+01,2.78286e-01,2.49042e-01,3.75746e-01,4.63304e-01
1.10300e+01,4.52214e-01,1.24521e-01,1.40905e-01,2.05912e-01
1.10400e+01,1.73928e-01,2.49042e-01,2.34842e-01,1.54435e-01
1.10500e+01,3.47856e-01,3.32054e-01,4.22716e-01,4.63304e-01
1.10600e+01,3.13072e-01,2.49042e-01,4.22716e-01,1.54435e-01
1.10700e+01,1.39143e-01,2.49042e-01,2.34842e-01,2.05912e-01
1.10800e+01,1.73928e-01,4.15068e-01,9.39366e-02,1.54435e-01
1.10900e+01,3.82642e-01,2.90548e-01,2.81810e-01,1.54435e-01
1.11000e+01,1.39143e-01,4.15068e-01,2.81810e-01,4.63304e-01
1.11100e+01,2.08714e-01,3.32054e-01,3.75746e-01,2.05912e-01
1.11200e+01,2.43500e-01,3.32054e-01,2.34842e-01,4.63304e-01
1.11300e+01,1.39143e-01,2.07534e-01,1.87873e-01,2.05912e-01
1.11400e+01,2.08714e-01,2.49042e-01,3.28778e-01,3.08870e-01
1.11500e+01,1.39143e-01,3.32054e-01,3.28778e-01,3.60348e-01
1.11600e+01,3.13072e-01,4.15068e-02,3.28778e-01,3.60348e-01
1.11700e+01,2.43500e-01,2.49042e-01,1.87873e-01,1.00000e-09
1.11800e+01,3.13072e-01,3.32054e-01,1.87873e-01,2.57392e-01
1.11900e+01,1.04357e-01,2.07534e-01,1.87873e-01,2.05912e-01
1.12000e+01,2.08714e-01,8.30138e-02,1.87873e-01,2.57392e-01
1.12100e+01,3.47856e-01,1.24521e-01,2.34842e-01,2.05912e-01
1.12200e+01,1.04357e-01,4.15068e-02,9.39366e-02,1.54435e-01
1.12300e+01,2.43500e-01,2.49042e-01,9.39366e-02,1.54435e-01
1.12400e+01,2.43500e-01,2.07534e-01,1.40905e-01,5.14782e-02
1.12500e+01,4.17428e-01,1.66027e-01,1.40905e-01,1.00000e-09
1.12600e+01,2.78286e-01,1.66027e-01,1.40905e-01,2.57392e-01
1.12700e+01,1.39143e-01,1.24521e-01,1.40905e-01,2.05912e-01
1.12800e+01,3.13072e-01,8.30138e-02,1.40905e-01,2.57392e-01
1.12900e+01,1.73928e-01,1.66027e-01,2.34842e-01,2.05912e-01
1.13000e+01,2.43500e-01,8.30138e-02,1.40905e-01,1.02956e-01
1.13100e+01,1.39143e-01,1.24521e-01,1.40905e-01,1.02956e-01
1.13200e+01,6.95714e-02,1.66027e-01,2.34842e-01,3.60348e-01
1.13300e+01,1.39143e-01,1.00000e-09,1.87873e-01,1.54435e-01
1.13400e+01,1.73928e-01,4.15068e-02,4.69684e-02,1.54435e-01
1.13500e+01,2.08714e-01,8.30138e-02,1.00000e-09,1.02956e-01
1.13600e+01,2.08714e-01,4.15068e-02,1.40905e-01,1.00000e-09
1.13700e+01,6.95714e-02,4.15068e-02,4.69684e-02,5.14782e-02
1.13800e+01,1.73928e-01,2.07534e-01,1.87873e-01,2.57392e-01
1.13900e+01,3.47856e-02,8.30138e-02,2.34842e-01,1.02956e-01
1.14000e+01,2.08714e-01,8.30138e-02,1.00000e-09,1.00000e-09
1.14100e+01,1.39143e-01,1.24521e-01,9.39366e-02,1.54435e-01
1.14200e+01,3.47856e-02,1.24521e-01,9.39366e-02,1.54435e-01
1.14300e+01,6.95714e-02,8.30138e-02,1.40905e-01,1.54435e-01
1.14400e+01,3.47856e-02,8.30138e-02,4.69684e-02,1.00000e-09
1.14500e+01,1.39143e-01,1.66027e-01,9.39366e-02,1.54435e-01
1.14600e+01,3.47856e-02,8.30138e-02,9.39366e-02,1.00000e-09
1.14700e+01,3.47856e-02,1.00000e-09,4.69684e-02,1.02956e-01
1.14800e+01,1.00000e-09,4.15068e-02,1.00000e-09,1.02956e-01
1.14900e+01,1.39143e-01,8.30138e-02,4.69684e-02,1.00000e-09
1.15000e+01,1.73928e-01,4.15068e-02,2.34842e-01,2.57392e-01
1.15100e+01,1.04357e-01,8.30138e-02,4.69684e-02,1.00000e-09
1.15200e+01,1.39143e-01,1.24521e-01,4.69684e-02,1.02956e-01
1.15300e+01,6.95714e-02,4.15068e-02,9.39366e-02,5.14782e-02
1.15400e+01,6.95714e-02,8.30138e-02,9.39366e-02,1.00000e-09
1.15500e+01,3.47856e-02,1.24521e-01,9.39366e-02,1.54435e-01
1.15600e+01,1.00000e-09,4.15068e-02,9.39366e-02,5.14782e-02
1.15700e+01,1.00000e-09,4.15068e-02,4.69684e-02,1.00000e-09
1.15800e+01,1.00000e-09,8.30138e-02,4.69684e-02,2.05912e-01
1.15900e+01,3.47856e-02,1.00000e-09,4.69684e-02,5.14782e-02
1.16000e+01,1.39143e-01,4.15068e-02,9.39366e-02,5.14782e-02
1.16100e+01,1.39143e-01,4.15068e-02,1.00000e-09,5.14782e-02
1.16200e+01,6.95714e-02,4.15068e-02,4.69684e-02,5.14782e-02
1.16300e+01,6.95714e-02,8.30138e-02,1.00000e-09,5.14782e-02
1.16400e+01,3.47856e-02,4.15068e-02,9.39366e-02,1.02956e-01
1.16500e+01,3.47856e-02,8.30138e-02,4.69684e-02,5.14782e-02
1.16600e+01,3.47856e-02,8.30138e-02,9.39366e-02,5.14782e-02
1.16700e+01,3.47856e-02,1.00000e-09,4.69684e-02,5.14782e-02
1.16800e+01,1.00000e-09,4.15068e-02,1.00000e-09,5.14782e-02
1.16900e+01,3.47856e-02,1.00000e-09,9.39366e-02,5.14782e-02
1.17000e+01,1.00000e-09,1.00000e-09,4.69684e-02,5.14782e-02
1.17100e+01,3.47856e-02,4.15068e-02,4.69684e-02,5.14782e-02
1.17200e+01,3.47856e-02,4.15068e-02,4.69684e-02,5.14782e-02
1.17300e+01,1.39143e-01,1.00000e-09,1.00000e-09,1.00000e-09
1.17400e+01,6.95714e-02,1.00000e-09,4.69684e-02,5.14782e-02
1.17500e+01,1.00000e-09,1.00000e-09,1.00000e-09,1.00000e-09
1.17600e+01,6.95714e-02,4.15068e-02,1.00000e-09,1.00000e-09
1.17700e+01,3.47856e-02,4.15068e-02,4.69684e-02,5.14782e-02
1.17800e+01,1.00000e-09,4.15068e-02,1.00000e-09,1.00000e-09
1.17900e+01,1.00000e-09,1.00000e-09,4.69684e-02,5.14782e-02
1.18000e+01,3.47856e-02,4.15068e-02,1.00000e-09,1.00000e-09
1.18100e+01,3.47856e-02,1.00000e-09,1.00000e-09,1.00000e-09
1.18200e+01,1.00000e-09,1.00000e-09,1.00000e-09,1.00000e-09
1.18300e+01,3.47856e-02,4.15068e-02,4.69684e-02,1.00000e-09
1.18400e+01,3.47856e-02,4.15068e-02,1.00000e-09,5.14782e-02
1.18500e+01,1.00000e-09,4.15068e-02,1.00000e-09,1.00000e-09
1.18600e+01,1.00000e-09,4.15068e-02,4.69684e-02,5.14782e-02
1.18700e+01,3.47856e-02,1.00000e-09,1.00000e-09,1.00000e-09
1.18800e+01,1.00000e-09,8.30138e-02,9.39366e-02,1.02956e-01
1.18900e+01,3.47856e-02,4.15068e-02,9.39366e-02,5.14782e-02
1.19000e+01,1.00000e-09,4.15068e-02,4.69684e-02,5.14782e-02
1.19100e+01,1.00000e-09,8.30138e-02,9.39366e-02,1.02956e-01
1.19200e+01,1.04357e-01,8.30138e-02,9.39366e-02,5.14782e-02
1.19300e+01,1.00000e-09,1.00000e-09,9.39366e-02,1.00000e-09
1.19400e+01,1.04357e-01,1.00000e-09,1.00000e-09,1.02956e-01
1.19500e+01,1.00000e-09,1.00000e-09,1.00000e-09,1.00000e-09
1.19600e+01,1.00000e-09,1.00000e-09,1.00000e-09,1.02956e-01
1.19700e+01,1.00000e-09,1.00000e-09,1.00000e-09,1.00000e-09
1.19800e+01,1.00000e-09,1.00000e-09,1.00000e-09,1.00000e-09
1.19900e+01,1.00000e-09,1.00000e-09,1.00000e-09,1.00000e-09
1.20000e+01,3.47856e-02,1.00000e-09,1.00000e-09,1.00000e-09

## Sheet: 10cm energy spectrum
Energy [MeV],Counts SiO,Counts SiO + 50 ppm Gd,Counts SiO + 100 ppm Gd,Counts SiO + 150 ppm Gd
1.00000e-02,3.92394e+02,4.28719e+02,4.30260e+02,4.54380e+02
2.00000e-02,2.83602e+03,3.01606e+03,3.19790e+03,3.36996e+03
3.00000e-02,8.33698e+03,8.76292e+03,9.20878e+03,9.43392e+03
4.00000e-02,6.16480e+04,6.76141e+04,7.20666e+04,7.58294e+04
5.00000e-02,1.57636e+05,1.75032e+05,1.88801e+05,2.00622e+05
6.00000e-02,2.32012e+05,2.59197e+05,2.81098e+05,2.98122e+05
7.00000e-02,2.57474e+05,2.86935e+05,3.11118e+05,3.31072e+05
8.00000e-02,2.75698e+05,3.08042e+05,3.33418e+05,3.54906e+05
9.00000e-02,2.46182e+05,2.74872e+05,2.97722e+05,3.17214e+05
1.00000e-01,2.24326e+05,2.49270e+05,2.70046e+05,2.86592e+05
1.10000e-01,2.04874e+05,2.27751e+05,2.46138e+05,2.61978e+05
1.20000e-01,1.90048e+05,2.11169e+05,2.27742e+05,2.42436e+05
1.30000e-01,1.79806e+05,1.99297e+05,2.14978e+05,2.27578e+05
1.40000e-01,1.68200e+05,1.84922e+05,1.99046e+05,2.10846e+05
1.50000e-01,1.54695e+05,1.71444e+05,1.84473e+05,1.94827e+05
1.60000e-01,1.44756e+05,1.58832e+05,1.70689e+05,1.80664e+05
1.70000e-01,1.37079e+05,1.49919e+05,1.60912e+05,1.69325e+05
1.80000e-01,1.33837e+05,1.46199e+05,1.56568e+05,1.64979e+05
1.90000e-01,1.23783e+05,1.35129e+05,1.44573e+05,1.52388e+05
2.00000e-01,1.18013e+05,1.28236e+05,1.37458e+05,1.44924e+05
2.10000e-01,1.10297e+05,1.20730e+05,1.29122e+05,1.35761e+05
2.20000e-01,1.06533e+05,1.16162e+05,1.23904e+05,1.30500e+05
2.30000e-01,1.03976e+05,1.13641e+05,1.21301e+05,1.27979e+05
2.40000e-01,1.06743e+05,1.16281e+05,1.23067e+05,1.29023e+05
2.50000e-01,9.97572e+04,1.08127e+05,1.15013e+05,1.20653e+05
2.60000e-01,9.34082e+04,1.01140e+05,1.07231e+05,1.12601e+05
2.70000e-01,8.58200e+04,9.27346e+04,9.88116e+04,1.03788e+05
2.80000e-01,7.93338e+04,8.63686e+04,9.16560e+04,9.63544e+04
2.90000e-01,7.49860e+04,8.12557e+04,8.67334e+04,9.09620e+04
3.00000e-01,7.18922e+04,7.79338e+04,8.31422e+04,8.73338e+04
3.10000e-01,6.67416e+04,7.25653e+04,7.72606e+04,8.11780e+04
3.20000e-01,6.28898e+04,6.80626e+04,7.25628e+04,7.63980e+04
3.30000e-01,6.00056e+04,6.51833e+04,6.95584e+04,7.30344e+04
3.40000e-01,5.69764e+04,6.19039e+04,6.60570e+04,6.96366e+04
3.50000e-01,5.46806e+04,5.95661e+04,6.34230e+04,6.67562e+04
3.60000e-01,5.47020e+04,5.95626e+04,6.34446e+04,6.64902e+04
3.70000e-01,5.05780e+04,5.47807e+04,5.86372e+04,6.15806e+04
3.80000e-01,4.86858e+04,5.27142e+04,5.62358e+04,5.91164e+04
3.90000e-01,4.62612e+04,5.04319e+04,5.38760e+04,5.67868e+04
4.00000e-01,4.53092e+04,4.92277e+04,5.26044e+04,5.51976e+04
4.10000e-01,4.37150e+04,4.79407e+04,5.09842e+04,5.36656e+04
4.20000e-01,4.23898e+04,4.58614e+04,4.91920e+04,5.17876e+04
4.30000e-01,4.12208e+04,4.47170e+04,4.77634e+04,5.02610e+04
4.40000e-01,4.91720e+04,5.25048e+04,5.57600e+04,5.82902e+04
4.50000e-01,3.90084e+04,4.28568e+04,4.55886e+04,4.81230e+04
4.60000e-01,3.81944e+04,4.17642e+04,4.45736e+04,4.70598e+04
4.70000e-01,3.88238e+04,4.21684e+04,4.50914e+04,4.73036e+04
4.80000e-01,4.59092e+04,4.91790e+04,5.19106e+04,5.42990e+04
4.90000e-01,3.57078e+04,3.86140e+04,4.15828e+04,4.35788e+04
5.00000e-01,3.47484e+04,3.84548e+04,4.09768e+04,4.27878e+04
5.10000e-01,3.70892e+04,4.02500e+04,4.27790e+04,4.47604e+04
5.20000e-01,3.84148e+05,3.95357e+05,4.04400e+05,4.11948e+05
5.30000e-01,2.39538e+04,2.68999e+04,2.90550e+04,3.09176e+04
5.40000e-01,2.45830e+04,2.72372e+04,2.95076e+04,3.14972e+04
5.50000e-01,2.26782e+04,2.51827e+04,2.74128e+04,2.91728e+04
5.60000e-01,2.26676e+04,2.52518e+04,2.71976e+04,2.88796e+04
5.70000e-01,2.22634e+04,2.46125e+04,2.67326e+04,2.84554e+04
5.80000e-01,2.16332e+04,2.40160e+04,2.61620e+04,2.77880e+04
5.90000e-01,2.14866e+04,2.39682e+04,2.61126e+04,2.75480e+04
6.00000e-01,2.09412e+04,2.33627e+04,2.52778e+04,2.68898e+04
6.10000e-01,2.07598e+04,2.30328e+04,2.50688e+04,2.65340e+04
6.20000e-01,2.10706e+04,2.34428e+04,2.53510e+04,2.69890e+04
6.30000e-01,1.99843e+04,2.22851e+04,2.41594e+04,2.55918e+04
6.40000e-01,2.23952e+04,2.47673e+04,2.67232e+04,2.82220e+04
6.50000e-01,1.92756e+04,2.14030e+04,2.32616e+04,2.50386e+04
6.60000e-01,1.93097e+04,2.15622e+04,2.33474e+04,2.48678e+04
6.70000e-01,1.98530e+04,2.20941e+04,2.38702e+04,2.53890e+04
6.80000e-01,1.83869e+04,2.07331e+04,2.26798e+04,2.41562e+04
6.90000e-01,1.80962e+04,2.04399e+04,2.23706e+04,2.35234e+04
7.00000e-01,1.85455e+04,2.07225e+04,2.23670e+04,2.37896e+04
7.10000e-01,1.86992e+04,2.06658e+04,2.24350e+04,2.39204e+04
7.20000e-01,1.76025e+04,2.00362e+04,2.17998e+04,2.31268e+04
7.30000e-01,1.76374e+04,1.98351e+04,2.15286e+04,2.28700e+04
7.40000e-01,1.73815e+04,1.93073e+04,2.11040e+04,2.23890e+04
7.50000e-01,1.69342e+04,1.91067e+04,2.06526e+04,2.20556e+04
7.60000e-01,1.79815e+04,1.99125e+04,2.16924e+04,2.31240e+04
7.70000e-01,1.66171e+04,1.86211e+04,2.03338e+04,2.18100e+04
7.80000e-01,1.62506e+04,1.84115e+04,1.98826e+04,2.12864e+04
7.90000e-01,2.54850e+05,2.56368e+05,2.58266e+05,2.59378e+05
8.00000e-01,1.32427e+04,1.50204e+04,1.67410e+04,1.82673e+04
8.10000e-01,1.29615e+04,1.49572e+04,1.64606e+04,1.78101e+04
8.20000e-01,1.36820e+04,1.57171e+04,1.72094e+04,1.85790e+04
8.30000e-01,1.26508e+04,1.46845e+04,1.61951e+04,1.76049e+04
8.40000e-01,1.43590e+04,1.63017e+04,1.79166e+04,1.91103e+04
8.50000e-01,1.34052e+04,1.51312e+04,1.67658e+04,1.79281e+04
8.60000e-01,1.33570e+04,1.52211e+04,1.68468e+04,1.82052e+04
8.70000e-01,1.62378e+04,1.82368e+04,1.98008e+04,2.10986e+04
8.80000e-01,1.44106e+04,1.62127e+04,1.76292e+04,1.88124e+04
8.90000e-01,1.24143e+04,1.41957e+04,1.58288e+04,1.70224e+04
9.00000e-01,1.24509e+04,1.44032e+04,1.59159e+04,1.69547e+04
9.10000e-01,1.23898e+04,1.41646e+04,1.56903e+04,1.70384e+04
9.20000e-01,1.24257e+04,1.45971e+04,1.63825e+04,1.78013e+04
9.30000e-01,1.15807e+04,1.36460e+04,1.54470e+04,1.70318e+04
9.40000e-01,1.70369e+04,1.93301e+04,2.13272e+04,2.30300e+04
9.50000e-01,1.33746e+04,1.56719e+04,1.77410e+04,1.95509e+04
9.60000e-01,1.20075e+04,1.44221e+04,1.64327e+04,1.82315e+04
9.70000e-01,1.16121e+04,1.42812e+04,1.64838e+04,1.82881e+04
9.80000e-01,1.15360e+04,1.43949e+04,1.68555e+04,1.86581e+04
9.90000e-01,1.21963e+04,1.50294e+04,1.72689e+04,1.91563e+04
1.00000e+00,1.10529e+04,1.38856e+04,1.61050e+04,1.78673e+04
1.01000e+00,1.08324e+04,1.34415e+04,1.55541e+04,1.72119e+04
1.02000e+00,1.18784e+04,1.41833e+04,1.62214e+04,1.79518e+04
1.03000e+00,1.15636e+04,1.39681e+04,1.57686e+04,1.71324e+04
1.04000e+00,1.51792e+04,1.76228e+04,1.92606e+04,2.04896e+04
1.05000e+00,1.17716e+04,1.36847e+04,1.52952e+04,1.67294e+04
1.06000e+00,1.05458e+04,1.26738e+04,1.42764e+04,1.55420e+04
1.07000e+00,1.18129e+04,1.35951e+04,1.52375e+04,1.65013e+04
1.08000e+00,1.06163e+04,1.24714e+04,1.39432e+04,1.54075e+04
1.09000e+00,1.19075e+04,1.35739e+04,1.51373e+04,1.62440e+04
1.10000e+00,1.03798e+04,1.22899e+04,1.38286e+04,1.49331e+04
1.11000e+00,1.02868e+04,1.19774e+04,1.35445e+04,1.47122e+04
1.12000e+00,1.02300e+04,1.19401e+04,1.33501e+04,1.45952e+04
1.13000e+00,1.06565e+04,1.22366e+04,1.35247e+04,1.47101e+04
1.14000e+00,2.88470e+04,3.05209e+04,3.18548e+04,3.28138e+04
1.15000e+00,1.00093e+04,1.15902e+04,1.31276e+04,1.41776e+04
1.16000e+00,9.81116e+03,1.14216e+04,1.27268e+04,1.39198e+04
1.17000e+00,3.05462e+05,3.06755e+05,3.07672e+05,3.08504e+05
1.18000e+00,1.31891e+04,1.50148e+04,1.65336e+04,1.78616e+04
1.19000e+00,7.76306e+03,9.73862e+03,1.12237e+04,1.24990e+04
1.20000e+00,8.07098e+03,1.00642e+04,1.16485e+04,1.30438e+04
1.21000e+00,9.04996e+03,1.10600e+04,1.26131e+04,1.40454e+04
1.22000e+00,7.70386e+03,9.85993e+03,1.12954e+04,1.26359e+04
1.23000e+00,7.99176e+03,1.00468e+04,1.15906e+04,1.29666e+04
1.24000e+00,8.82998e+03,1.07589e+04,1.23979e+04,1.36763e+04
1.25000e+00,7.75104e+03,9.60195e+03,1.13037e+04,1.25933e+04
1.26000e+00,8.14360e+03,9.98614e+03,1.14074e+04,1.27649e+04
1.27000e+00,9.58492e+03,1.14816e+04,1.29307e+04,1.42445e+04
1.28000e+00,1.06790e+04,1.22073e+04,1.36778e+04,1.45928e+04
1.29000e+00,7.96258e+03,9.75863e+03,1.11462e+04,1.24691e+04
1.30000e+00,7.56496e+03,9.20541e+03,1.04604e+04,1.15219e+04
1.31000e+00,7.68954e+03,9.29847e+03,1.06255e+04,1.17336e+04
1.32000e+00,7.46562e+03,9.16212e+03,1.05240e+04,1.16400e+04
1.33000e+00,2.07076e+04,2.21551e+04,2.32926e+04,2.43496e+04
1.34000e+00,7.50746e+03,8.93974e+03,1.02698e+04,1.13338e+04
1.35000e+00,8.11990e+03,9.74005e+03,1.10547e+04,1.21989e+04
1.36000e+00,7.58332e+03,9.22758e+03,1.04694e+04,1.15893e+04
1.37000e+00,7.13646e+03,8.67033e+03,9.97012e+03,1.08917e+04
1.38000e+00,1.13433e+04,1.30442e+04,1.42745e+04,1.50418e+04
1.39000e+00,7.63678e+03,9.13914e+03,1.02751e+04,1.14013e+04
1.40000e+00,7.09684e+03,8.57932e+03,9.73526e+03,1.06955e+04
1.41000e+00,8.02352e+03,9.45118e+03,1.09010e+04,1.18793e+04
1.42000e+00,7.24020e+03,8.71266e+03,1.00544e+04,1.09005e+04
1.43000e+00,7.86288e+03,9.41173e+03,1.07512e+04,1.17740e+04
1.44000e+00,7.18310e+03,8.90931e+03,1.02398e+04,1.13959e+04
1.45000e+00,7.26760e+03,8.96754e+03,1.04316e+04,1.15358e+04
1.46000e+00,7.00422e+03,8.59057e+03,1.00533e+04,1.11665e+04
1.47000e+00,7.08812e+03,8.65837e+03,9.98810e+03,1.10991e+04
1.48000e+00,6.90626e+03,8.62752e+03,9.92766e+03,1.10861e+04
1.49000e+00,7.00048e+03,8.70109e+03,1.01194e+04,1.10903e+04
1.50000e+00,8.81272e+03,1.03177e+04,1.15037e+04,1.27452e+04
1.51000e+00,7.08166e+03,8.68882e+03,9.94844e+03,1.10916e+04
1.52000e+00,1.00517e+04,1.16690e+04,1.28265e+04,1.38566e+04
1.53000e+00,1.07302e+04,1.22438e+04,1.34521e+04,1.43535e+04
1.54000e+00,7.02312e+03,8.50601e+03,9.73320e+03,1.07113e+04
1.55000e+00,7.01444e+03,8.48915e+03,9.67618e+03,1.05508e+04
1.56000e+00,6.84536e+03,8.43818e+03,9.46834e+03,1.03498e+04
1.57000e+00,7.09812e+03,8.54196e+03,9.63606e+03,1.06661e+04
1.58000e+00,6.65230e+03,8.04824e+03,9.07082e+03,1.00211e+04
1.59000e+00,6.82092e+03,8.23473e+03,9.29922e+03,1.02043e+04
1.60000e+00,7.32584e+03,8.58558e+03,9.68156e+03,1.07473e+04
1.61000e+00,4.57542e+04,4.70237e+04,4.82734e+04,4.90358e+04
1.62000e+00,7.67668e+03,9.00353e+03,1.01021e+04,1.08840e+04
1.63000e+00,1.22913e+04,1.36748e+04,1.46437e+04,1.55080e+04
1.64000e+00,7.44746e+03,8.76754e+03,1.00224e+04,1.06923e+04
1.65000e+00,1.71201e+04,1.84257e+04,1.94635e+04,2.04734e+04
1.66000e+00,9.21160e+03,1.05218e+04,1.15856e+04,1.24565e+04
1.67000e+00,6.53218e+03,7.96877e+03,9.14098e+03,9.92354e+03
1.68000e+00,8.89178e+03,1.00834e+04,1.12985e+04,1.22254e+04
1.69000e+00,8.75110e+03,1.02377e+04,1.12928e+04,1.21751e+04
1.70000e+00,7.47998e+03,8.68424e+03,9.90784e+03,1.07517e+04
1.71000e+00,8.95902e+03,1.02908e+04,1.13377e+04,1.22344e+04
1.72000e+00,6.59430e+03,7.94596e+03,9.18720e+03,1.00388e+04
1.73000e+00,1.15278e+04,1.29357e+04,1.38780e+04,1.47748e+04
1.74000e+00,8.98120e+03,1.02718e+04,1.12838e+04,1.20561e+04
1.75000e+00,9.63852e+03,1.09408e+04,1.18898e+04,1.27398e+04
1.76000e+00,6.44940e+03,7.67489e+03,8.81650e+03,9.55970e+03
1.77000e+00,6.66248e+03,7.89693e+03,9.00060e+03,9.97900e+03
1.78000e+00,7.10104e+03,8.46145e+03,9.50954e+03,1.05022e+04
1.79000e+00,1.31115e+04,1.44242e+04,1.54661e+04,1.63528e+04
1.80000e+00,6.49536e+03,7.79157e+03,8.91308e+03,9.68232e+03
1.81000e+00,8.10690e+03,9.53185e+03,1.04582e+04,1.14109e+04
1.82000e+00,6.35586e+03,7.69391e+03,8.58650e+03,9.51628e+03
1.83000e+00,1.06664e+04,1.18082e+04,1.28889e+04,1.38176e+04
1.84000e+00,6.20850e+03,7.54435e+03,8.53538e+03,9.42810e+03
1.85000e+00,8.42976e+03,9.83175e+03,1.10104e+04,1.17939e+04
1.86000e+00,9.75638e+03,1.10299e+04,1.20087e+04,1.29201e+04
1.87000e+00,6.55056e+03,7.82801e+03,9.02410e+03,9.77380e+03
1.88000e+00,6.15872e+03,7.42745e+03,8.50376e+03,9.49554e+03
1.89000e+00,6.46788e+03,7.57657e+03,8.62512e+03,9.67892e+03
1.90000e+00,6.57580e+03,7.77517e+03,8.75272e+03,9.81100e+03
1.91000e+00,6.25210e+03,7.49811e+03,8.43884e+03,9.30600e+03
1.92000e+00,6.54990e+03,7.67294e+03,8.70078e+03,9.51282e+03
1.93000e+00,6.87230e+03,8.08917e+03,8.95480e+03,9.91988e+03
1.94000e+00,1.12659e+04,1.24932e+04,1.34305e+04,1.43247e+04
1.95000e+00,6.38386e+03,7.58432e+03,8.62380e+03,9.60414e+03
1.96000e+00,3.78344e+05,3.79614e+05,3.80040e+05,3.80852e+05
1.97000e+00,5.53844e+03,6.72406e+03,7.73250e+03,8.64016e+03
1.98000e+00,1.34738e+04,1.47607e+04,1.57020e+04,1.64310e+04
1.99000e+00,6.17164e+03,7.33499e+03,8.26936e+03,9.04084e+03
2.00000e+00,8.23566e+03,9.52718e+03,1.05546e+04,1.12419e+04
2.01000e+00,7.85668e+03,8.95631e+03,9.97314e+03,1.06368e+04
2.02000e+00,6.88486e+03,8.12568e+03,9.18604e+03,9.93406e+03
2.03000e+00,1.27191e+04,1.39988e+04,1.49765e+04,1.56771e+04
2.04000e+00,1.50195e+04,1.60425e+04,1.71160e+04,1.78842e+04
2.05000e+00,1.14359e+04,1.26869e+04,1.36026e+04,1.44153e+04
2.06000e+00,5.28378e+03,6.38662e+03,7.29414e+03,8.27364e+03
2.07000e+00,5.50216e+03,6.82169e+03,7.88386e+03,8.63750e+03
2.08000e+00,1.46504e+04,1.59274e+04,1.69361e+04,1.78608e+04
2.09000e+00,5.39010e+03,6.57908e+03,7.65038e+03,8.55300e+03
2.10000e+00,1.28726e+04,1.35216e+04,1.42478e+04,1.48650e+04
2.11000e+00,6.35678e+03,7.47973e+03,8.59202e+03,9.30836e+03
2.12000e+00,7.79458e+03,8.86155e+03,9.92116e+03,1.06987e+04
2.13000e+00,5.50550e+03,6.65902e+03,7.78308e+03,8.54308e+03
2.14000e+00,6.95106e+03,8.16766e+03,9.17018e+03,1.00350e+04
2.15000e+00,5.24436e+03,6.52215e+03,7.47164e+03,8.12976e+03
2.16000e+00,1.29392e+04,1.43545e+04,1.52948e+04,1.60352e+04
2.17000e+00,5.35466e+03,6.48548e+03,7.60140e+03,8.37816e+03
2.18000e+00,8.30888e+03,9.65866e+03,1.05837e+04,1.14047e+04
2.19000e+00,5.94446e+03,7.16388e+03,8.03224e+03,8.86326e+03
2.20000e+00,5.26172e+03,6.60683e+03,7.54090e+03,8.34582e+03
2.21000e+00,1.09857e+04,1.20053e+04,1.28793e+04,1.37274e+04
2.22000e+00,5.93582e+03,7.05669e+03,8.12414e+03,8.88642e+03
2.23000e+00,2.36928e+06,2.36525e+06,2.36368e+06,2.36218e+06
2.24000e+00,1.11697e+04,1.23321e+04,1.30992e+04,1.40055e+04
2.25000e+00,3.59490e+03,4.73817e+03,5.66858e+03,6.56014e+03
2.26000e+00,4.14994e+03,5.26022e+03,6.10386e+03,6.97598e+03
2.27000e+00,2.04742e+03,3.10586e+03,3.97174e+03,4.79528e+03
2.28000e+00,1.60651e+03,2.65692e+03,3.70012e+03,4.44950e+03
2.29000e+00,8.40190e+03,9.44650e+03,1.03261e+04,1.12260e+04
2.30000e+00,1.23101e+03,2.37523e+03,3.27284e+03,4.04146e+03
2.31000e+00,1.19946e+03,2.26742e+03,3.23964e+03,4.02442e+03
2.32000e+00,1.41945e+04,1.53075e+04,1.60351e+04,1.68157e+04
2.33000e+00,3.95040e+03,5.04712e+03,6.07826e+03,6.79046e+03
2.34000e+00,1.17986e+03,2.25851e+03,3.31670e+03,3.98982e+03
2.35000e+00,1.64260e+03,2.65195e+03,3.53262e+03,4.35830e+03
2.36000e+00,2.63024e+03,3.76879e+03,4.64272e+03,5.50222e+03
2.37000e+00,2.20210e+03,3.41855e+03,4.24616e+03,4.98612e+03
2.38000e+00,1.18456e+03,2.26367e+03,3.17082e+03,3.89410e+03
2.39000e+00,2.98156e+03,4.04654e+03,4.94470e+03,5.59584e+03
2.40000e+00,3.20728e+03,4.35934e+03,5.26612e+03,5.90746e+03
2.41000e+00,3.72654e+03,4.74845e+03,5.71518e+03,6.36720e+03
2.42000e+00,8.70914e+03,9.85631e+03,1.07526e+04,1.14116e+04
2.43000e+00,3.90676e+03,4.91362e+03,5.71454e+03,6.43130e+03
2.44000e+00,1.15099e+03,2.23378e+03,3.06328e+03,3.77246e+03
2.45000e+00,1.21195e+03,2.29935e+03,3.09954e+03,3.88126e+03
2.46000e+00,1.39297e+03,2.35156e+03,3.29078e+03,4.05292e+03
2.47000e+00,1.35992e+04,1.45659e+04,1.54391e+04,1.62214e+04
2.48000e+00,1.08268e+03,2.09266e+03,2.98538e+03,3.69138e+03
2.49000e+00,6.57534e+03,7.62002e+03,8.40398e+03,9.15856e+03
2.50000e+00,6.45438e+03,7.45318e+03,8.21716e+03,9.04010e+03
2.51000e+00,1.63752e+03,2.71304e+03,3.55560e+03,4.30590e+03
2.52000e+00,3.51648e+03,4.39831e+03,5.23688e+03,5.94352e+03
2.53000e+00,5.51168e+03,6.47552e+03,7.31158e+03,7.95538e+03
2.54000e+00,6.52664e+03,7.67249e+03,8.62908e+03,9.27298e+03
2.55000e+00,4.61450e+03,5.59972e+03,6.52846e+03,7.17114e+03
2.56000e+00,2.53794e+03,3.57048e+03,4.38746e+03,5.15038e+03
2.57000e+00,3.94484e+03,4.93674e+03,5.70882e+03,6.46728e+03
2.58000e+00,1.68492e+03,2.65329e+03,3.40058e+03,4.14420e+03
2.59000e+00,2.89074e+03,3.86908e+03,4.73292e+03,5.48572e+03
2.60000e+00,4.71068e+03,5.75874e+03,6.63800e+03,7.30674e+03
2.61000e+00,1.03370e+03,2.02714e+03,2.84574e+03,3.47232e+03
2.62000e+00,2.69524e+03,3.72780e+03,4.56580e+03,5.27770e+03
2.63000e+00,9.45164e+03,1.03857e+04,1.12336e+04,1.19704e+04
2.64000e+00,3.06404e+03,4.07257e+03,4.78524e+03,5.53662e+03
2.65000e+00,4.47238e+03,5.50601e+03,6.22470e+03,6.90538e+03
2.66000e+00,1.96601e+03,2.94108e+03,3.70790e+03,4.38558e+03
2.67000e+00,2.31816e+03,3.29767e+03,4.15340e+03,4.81478e+03
2.68000e+00,2.11296e+04,2.19989e+04,2.27772e+04,2.34952e+04
2.69000e+00,3.04174e+03,3.95834e+03,4.84026e+03,5.53588e+03
2.70000e+00,1.78987e+03,2.71540e+03,3.50154e+03,4.25768e+03
2.71000e+00,1.01188e+03,2.07589e+03,2.84306e+03,3.60872e+03
2.72000e+00,2.67710e+03,3.68361e+03,4.48844e+03,5.19200e+03
2.73000e+00,2.86856e+03,3.78146e+03,4.56624e+03,5.23786e+03
2.74000e+00,9.90810e+02,2.01387e+03,2.85990e+03,3.58346e+03
2.75000e+00,3.14844e+03,4.04049e+03,4.75482e+03,5.48938e+03
2.76000e+00,4.12210e+03,5.07181e+03,5.80738e+03,6.61356e+03
2.77000e+00,1.05355e+03,2.05714e+03,2.86900e+03,3.42424e+03
2.78000e+00,9.11382e+02,1.93481e+03,2.72868e+03,3.32926e+03
2.79000e+00,1.30707e+03,2.17903e+03,2.92572e+03,3.48938e+03
2.80000e+00,4.63864e+03,5.64086e+03,6.39360e+03,7.04518e+03
2.81000e+00,9.24950e+03,1.01379e+04,1.08706e+04,1.16029e+04
2.82000e+00,7.30740e+03,8.19382e+03,8.96140e+03,9.54136e+03
2.83000e+00,2.33538e+03,3.17751e+03,3.93164e+03,4.60964e+03
2.84000e+00,1.13905e+03,2.12932e+03,2.93810e+03,3.53972e+03
2.85000e+00,1.68571e+04,1.78381e+04,1.85855e+04,1.90708e+04
2.86000e+00,8.65756e+02,1.66991e+03,2.38244e+03,2.95712e+03
2.87000e+00,8.27938e+04,8.36807e+04,8.44320e+04,8.48952e+04
2.88000e+00,1.18372e+04,1.26484e+04,1.34321e+04,1.40441e+04
2.89000e+00,7.79434e+02,1.66348e+03,2.43604e+03,3.09282e+03
2.90000e+00,7.80034e+03,8.62021e+03,9.40854e+03,1.00588e+04
2.91000e+00,9.55238e+02,1.85661e+03,2.65342e+03,3.19948e+03
2.92000e+00,7.98242e+02,1.71636e+03,2.37200e+03,2.94512e+03
2.93000e+00,8.92850e+02,1.75828e+03,2.49432e+03,3.16940e+03
2.94000e+00,7.18402e+02,1.63046e+03,2.43018e+03,3.04582e+03
2.95000e+00,2.53326e+03,3.35477e+03,4.10450e+03,4.62164e+03
2.96000e+00,2.61762e+03,3.53024e+03,4.23800e+03,4.71638e+03
2.97000e+00,4.33482e+03,5.17480e+03,5.92892e+03,6.46754e+03
2.98000e+00,1.39911e+04,1.47844e+04,1.54096e+04,1.59636e+04
2.99000e+00,1.40237e+03,2.26679e+03,2.92668e+03,3.47368e+03
3.00000e+00,1.25553e+04,1.33158e+04,1.39549e+04,1.45967e+04
3.01000e+00,9.93826e+03,1.07724e+04,1.15115e+04,1.19786e+04
3.02000e+00,1.50825e+04,1.58658e+04,1.66266e+04,1.71569e+04
3.03000e+00,1.99432e+03,2.86694e+03,3.51088e+03,4.12938e+03
3.04000e+00,3.81030e+03,4.65165e+03,5.29470e+03,5.89082e+03
3.05000e+00,1.24126e+03,2.11811e+03,2.81738e+03,3.36542e+03
3.06000e+00,1.12003e+03,1.91804e+03,2.56982e+03,3.17576e+03
3.07000e+00,4.84294e+04,4.94689e+04,5.01176e+04,5.06412e+04
3.08000e+00,6.81530e+02,1.51472e+03,2.22422e+03,2.80904e+03
3.09000e+00,1.91400e+03,2.71806e+03,3.38152e+03,3.88408e+03
3.10000e+00,1.92200e+03,2.63775e+03,3.28104e+03,3.79906e+03
3.11000e+00,3.22052e+03,3.95855e+03,4.56242e+03,5.12968e+03
3.12000e+00,1.36542e+04,1.43870e+04,1.50386e+04,1.56946e+04
3.13000e+00,7.75782e+02,1.59749e+03,2.28390e+03,2.94800e+03
3.14000e+00,2.19882e+03,2.97958e+03,3.65706e+03,4.21922e+03
3.15000e+00,6.14678e+02,1.47526e+03,2.13308e+03,2.75042e+03
3.16000e+00,2.30724e+03,3.05443e+03,3.65674e+03,4.30476e+03
3.17000e+00,6.33636e+02,1.49145e+03,2.13882e+03,2.66092e+03
3.18000e+00,5.87556e+02,1.49167e+03,2.10656e+03,2.57802e+03
3.19000e+00,7.70006e+02,1.51661e+03,2.17098e+03,2.69704e+03
3.20000e+00,1.83573e+03,2.56154e+03,3.22444e+03,3.77614e+03
3.21000e+00,1.76051e+03,2.48591e+03,3.10738e+03,3.64896e+03
3.22000e+00,1.58277e+03,2.34579e+03,2.97930e+03,3.43142e+03
3.23000e+00,6.35296e+02,1.44697e+03,2.11222e+03,2.70188e+03
3.24000e+00,6.91684e+02,1.44180e+03,2.08320e+03,2.58220e+03
3.25000e+00,1.83649e+03,2.57200e+03,3.24634e+03,3.83914e+03
3.26000e+00,4.38728e+03,5.12231e+03,5.76284e+03,6.24748e+03
3.27000e+00,1.07119e+03,1.77245e+03,2.41908e+03,2.94302e+03
3.28000e+00,2.25190e+03,3.02257e+03,3.63666e+03,4.21662e+03
3.29000e+00,6.04748e+02,1.29545e+03,1.98483e+03,2.41602e+03
3.30000e+00,3.13934e+03,3.84059e+03,4.39288e+03,4.94584e+03
3.31000e+00,1.09335e+03,1.86619e+03,2.48512e+03,2.93306e+03
3.32000e+00,4.46478e+03,5.21747e+03,5.80912e+03,6.35586e+03
3.33000e+00,6.38402e+02,1.33763e+03,1.97685e+03,2.46216e+03
3.34000e+00,1.13986e+04,1.20198e+04,1.26135e+04,1.31172e+04
3.35000e+00,3.80256e+03,4.45693e+03,5.03340e+03,5.44618e+03
3.36000e+00,6.26894e+02,1.48564e+03,2.04174e+03,2.57632e+03
3.37000e+00,1.39216e+03,2.11526e+03,2.77262e+03,3.31074e+03
3.38000e+00,8.53860e+03,9.20984e+03,9.87778e+03,1.03240e+04
3.39000e+00,1.12416e+03,1.79685e+03,2.36738e+03,2.94510e+03
3.40000e+00,7.81788e+02,1.46056e+03,2.13286e+03,2.51204e+03
3.41000e+00,6.62122e+02,1.30658e+03,1.84445e+03,2.37920e+03
3.42000e+00,1.04679e+03,1.75002e+03,2.33114e+03,2.81796e+03
3.43000e+00,1.19536e+04,1.27915e+04,1.34189e+04,1.40116e+04
3.44000e+00,2.63376e+03,3.39131e+03,3.89078e+03,4.34096e+03
3.45000e+00,5.26638e+02,1.28062e+03,1.80719e+03,2.30462e+03
3.46000e+00,1.69797e+03,2.40957e+03,3.05638e+03,3.51132e+03
3.47000e+00,3.31496e+03,4.02854e+03,4.60136e+03,5.05756e+03
3.48000e+00,1.96684e+03,2.55244e+03,3.08856e+03,3.52978e+03
3.49000e+00,6.87478e+02,1.43034e+03,1.97293e+03,2.38678e+03
3.50000e+00,6.06286e+02,1.30996e+03,1.89790e+03,2.37852e+03
3.51000e+00,7.86854e+03,8.60528e+03,9.04806e+03,9.61408e+03
3.52000e+00,1.50481e+03,2.11437e+03,2.63326e+03,3.10328e+03
3.53000e+00,1.60550e+03,2.20239e+03,2.70204e+03,3.15382e+03
3.54000e+00,2.36958e+04,2.27838e+04,2.18368e+04,2.10258e+04
3.55000e+00,6.86192e+02,1.34989e+03,1.92665e+03,2.48170e+03
3.56000e+00,2.85330e+03,3.48565e+03,4.07638e+03,4.53886e+03
3.57000e+00,1.43714e+04,1.50241e+04,1.55710e+04,1.60528e+04
3.58000e+00,4.97990e+02,1.16580e+03,1.64016e+03,2.12554e+03
3.59000e+00,1.23686e+04,1.29364e+04,1.34619e+04,1.38393e+04
3.60000e+00,9.69018e+03,1.03497e+04,1.08931e+04,1.13402e+04
3.61000e+00,5.63840e+03,6.32184e+03,6.87584e+03,7.29814e+03
3.62000e+00,1.92640e+03,2.58280e+03,3.14872e+03,3.56968e+03
3.63000e+00,3.93610e+03,4.50194e+03,5.04844e+03,5.46590e+03
3.64000e+00,4.40166e+03,5.01049e+03,5.58104e+03,5.96226e+03
3.65000e+00,1.25736e+03,2.01250e+03,2.59310e+03,2.99882e+03
3.66000e+00,4.91412e+02,1.11328e+03,1.62625e+03,2.06498e+03
3.67000e+00,4.68200e+03,5.19742e+03,5.45626e+03,5.90844e+03
3.68000e+00,5.73336e+02,1.27360e+03,1.73992e+03,2.13304e+03
3.69000e+00,2.02684e+03,2.56545e+03,3.07790e+03,3.53714e+03
3.70000e+00,4.33720e+02,1.02776e+03,1.51047e+03,1.94703e+03
3.71000e+00,3.23882e+03,3.85022e+03,4.40080e+03,4.86190e+03
3.72000e+00,4.72114e+02,1.11703e+03,1.68928e+03,2.13964e+03
3.73000e+00,1.14588e+03,1.73633e+03,2.23062e+03,2.63206e+03
3.74000e+00,3.15726e+03,3.73103e+03,4.21512e+03,4.61100e+03
3.75000e+00,5.89710e+03,6.40141e+03,6.90854e+03,7.29318e+03
3.76000e+00,4.38224e+02,1.02593e+03,1.51520e+03,1.99555e+03
3.77000e+00,4.61454e+02,1.05852e+03,1.55883e+03,2.01446e+03
3.78000e+00,4.07264e+03,4.69859e+03,5.21348e+03,5.53060e+03
3.79000e+00,4.37038e+02,1.04014e+03,1.48897e+03,1.93627e+03
3.80000e+00,8.40246e+02,1.41397e+03,1.89616e+03,2.34398e+03
3.81000e+00,1.10064e+03,1.75733e+03,2.22122e+03,2.67590e+03
3.82000e+00,4.61024e+02,1.09149e+03,1.59209e+03,1.91231e+03
3.83000e+00,2.68392e+04,2.73052e+04,2.77172e+04,2.80368e+04
3.84000e+00,4.03046e+02,1.00594e+03,1.43144e+03,1.80685e+03
3.85000e+00,1.77013e+03,2.38485e+03,2.93112e+03,3.29248e+03
3.86000e+00,1.22624e+03,1.75445e+03,2.25428e+03,2.58204e+03
3.87000e+00,2.27932e+03,2.76224e+03,3.28418e+03,3.62180e+03
3.88000e+00,2.36084e+03,2.96120e+03,3.43436e+03,3.83752e+03
3.89000e+00,4.31874e+02,9.32428e+02,1.44061e+03,1.82330e+03
3.90000e+00,5.46764e+02,1.07321e+03,1.59815e+03,2.06772e+03
3.91000e+00,5.04614e+02,1.05937e+03,1.47768e+03,1.87583e+03
3.92000e+00,1.30846e+03,1.72878e+03,2.28374e+03,2.63024e+03
3.93000e+00,6.45998e+02,1.18153e+03,1.64684e+03,1.98997e+03
3.94000e+00,5.07448e+02,1.00223e+03,1.46460e+03,1.77608e+03
3.95000e+00,4.46794e+02,1.00094e+03,1.45683e+03,1.77375e+03
3.96000e+00,1.28656e+03,1.73119e+03,2.08142e+03,2.38334e+03
3.97000e+00,6.04098e+03,6.59229e+03,6.98212e+03,7.32830e+03
3.98000e+00,2.17682e+03,2.78508e+03,3.11784e+03,3.48190e+03
3.99000e+00,1.69849e+04,1.73568e+04,1.77447e+04,1.81007e+04
4.00000e+00,1.44286e+03,1.96530e+03,2.36896e+03,2.72962e+03
4.01000e+00,1.70033e+03,2.17611e+03,2.62998e+03,2.92124e+03
4.02000e+00,6.59730e+02,1.23389e+03,1.74257e+03,2.00976e+03
4.03000e+00,3.10200e+03,3.55158e+03,3.96060e+03,4.25834e+03
4.04000e+00,4.16800e+02,9.10743e+02,1.30232e+03,1.65752e+03
4.05000e+00,1.58132e+03,2.06692e+03,2.46494e+03,2.86238e+03
4.06000e+00,8.79814e+03,9.38707e+03,9.83174e+03,1.02008e+04
4.07000e+00,3.65804e+03,4.24106e+03,4.61264e+03,5.02266e+03
4.08000e+00,4.44546e+02,1.01135e+03,1.31822e+03,1.70012e+03
4.09000e+00,1.18523e+04,1.24603e+04,1.28698e+04,1.33091e+04
4.10000e+00,1.20698e+03,1.70186e+03,2.14228e+03,2.46190e+03
4.11000e+00,3.70712e+02,8.70633e+02,1.37099e+03,1.74178e+03
4.12000e+00,1.64684e+03,2.20480e+03,2.64590e+03,2.97156e+03
4.13000e+00,1.14531e+03,1.61391e+03,1.99446e+03,2.33552e+03
4.14000e+00,7.79308e+03,8.24484e+03,8.69780e+03,9.00996e+03
4.15000e+00,5.64070e+02,1.06246e+03,1.44118e+03,1.72450e+03
4.16000e+00,3.66844e+02,7.95710e+02,1.14173e+03,1.48948e+03
4.17000e+00,2.49706e+03,2.95456e+03,3.35736e+03,3.67156e+03
4.18000e+00,6.14794e+02,1.08937e+03,1.49245e+03,1.82838e+03
4.19000e+00,6.41158e+02,1.12658e+03,1.51150e+03,1.89659e+03
4.20000e+00,7.16416e+02,1.16837e+03,1.58431e+03,1.89435e+03
4.21000e+00,2.00574e+03,2.48424e+03,2.92848e+03,3.23132e+03
4.22000e+00,1.07981e+03,1.50823e+03,1.92615e+03,2.25708e+03
4.23000e+00,4.02964e+02,8.29137e+02,1.23744e+03,1.54684e+03
4.24000e+00,3.75890e+02,8.65416e+02,1.23488e+03,1.49977e+03
4.25000e+00,3.97046e+02,8.38329e+02,1.25840e+03,1.51255e+03
4.26000e+00,3.81724e+02,8.46847e+02,1.28223e+03,1.59898e+03
4.27000e+00,3.58742e+03,4.03136e+03,4.37460e+03,4.67542e+03
4.28000e+00,3.94106e+02,8.50470e+02,1.20860e+03,1.50788e+03
4.29000e+00,3.82230e+02,7.93949e+02,1.14171e+03,1.50742e+03
4.30000e+00,6.25392e+03,6.67280e+03,7.07362e+03,7.37332e+03
4.31000e+00,9.32232e+02,1.33468e+03,1.74003e+03,1.99803e+03
4.32000e+00,3.53228e+02,7.83162e+02,1.12232e+03,1.42988e+03
4.33000e+00,4.15784e+02,8.20605e+02,1.11255e+03,1.35274e+03
4.34000e+00,3.29816e+02,6.97152e+02,1.08397e+03,1.32538e+03
4.35000e+00,3.57776e+02,7.76820e+02,1.12770e+03,1.37984e+03
4.36000e+00,2.38184e+03,2.77327e+03,3.09026e+03,3.40956e+03
4.37000e+00,5.53630e+02,9.63747e+02,1.26973e+03,1.57509e+03
4.38000e+00,6.26518e+02,1.05023e+03,1.41640e+03,1.75199e+03
4.39000e+00,3.98334e+02,7.38478e+02,1.02206e+03,1.28561e+03
4.40000e+00,3.48456e+02,7.64997e+02,1.06954e+03,1.25682e+03
4.41000e+00,8.40180e+02,1.19975e+03,1.54902e+03,1.76266e+03
4.42000e+00,4.94878e+03,5.33022e+03,5.57884e+03,5.81974e+03
4.43000e+00,1.41905e+03,1.85201e+03,2.14916e+03,2.34598e+03
4.44000e+00,5.93008e+02,9.73982e+02,1.29745e+03,1.57826e+03
4.45000e+00,1.49706e+04,1.52949e+04,1.56241e+04,1.58966e+04
4.46000e+00,1.84398e+03,2.23577e+03,2.55344e+03,2.77512e+03
4.47000e+00,5.04280e+02,8.22849e+02,1.10688e+03,1.39144e+03
4.48000e+00,7.13044e+02,1.09737e+03,1.40160e+03,1.62668e+03
4.49000e+00,4.38302e+02,7.94855e+02,1.15346e+03,1.34366e+03
4.50000e+00,1.11630e+03,1.53684e+03,1.85261e+03,2.06536e+03
4.51000e+00,4.00238e+02,7.72462e+02,1.08419e+03,1.31223e+03
4.52000e+00,2.47580e+03,2.83479e+03,3.18228e+03,3.43942e+03
4.53000e+00,6.67462e+03,7.05954e+03,7.35008e+03,7.49802e+03
4.54000e+00,3.78516e+02,7.45055e+02,1.07813e+03,1.26056e+03
4.55000e+00,6.49392e+03,6.84413e+03,7.10966e+03,7.40202e+03
4.56000e+00,2.40560e+03,2.70544e+03,3.04440e+03,3.34210e+03
4.57000e+00,3.19422e+02,6.83711e+02,9.75326e+02,1.21079e+03
4.58000e+00,5.50170e+02,8.41243e+02,1.11599e+03,1.32208e+03
4.59000e+00,5.22480e+03,5.56440e+03,5.86496e+03,6.10492e+03
4.60000e+00,1.83169e+03,2.24290e+03,2.53848e+03,2.75424e+03
4.61000e+00,3.49596e+02,7.14397e+02,1.05628e+03,1.23488e+03
4.62000e+00,9.79788e+03,1.01193e+04,1.03730e+04,1.06390e+04
4.63000e+00,5.36924e+02,8.96126e+02,1.16202e+03,1.40123e+03
4.64000e+00,5.58226e+02,8.82533e+02,1.17309e+03,1.38757e+03
4.65000e+00,3.62766e+02,7.19648e+02,9.59336e+02,1.15567e+03
4.66000e+00,7.52194e+02,1.11524e+03,1.40288e+03,1.63639e+03
4.67000e+00,1.38317e+03,1.69033e+03,1.92053e+03,2.14676e+03
4.68000e+00,4.07782e+02,7.19345e+02,9.51560e+02,1.16163e+03
4.69000e+00,1.09715e+03,1.41597e+03,1.63970e+03,1.92974e+03
4.70000e+00,2.26506e+03,2.63186e+03,2.83230e+03,3.04384e+03
4.71000e+00,3.62478e+02,6.61189e+02,9.21754e+02,1.09755e+03
4.72000e+00,3.45742e+02,6.27948e+02,8.74292e+02,1.06620e+03
4.73000e+00,1.02800e+04,1.06058e+04,1.08469e+04,1.09702e+04
4.74000e+00,3.14428e+03,3.43685e+03,3.67302e+03,3.84318e+03
4.75000e+00,8.02712e+02,1.10369e+03,1.34641e+03,1.60243e+03
4.76000e+00,4.17474e+03,4.50212e+03,4.73008e+03,4.97066e+03
4.77000e+00,7.13980e+02,9.59790e+02,1.19681e+03,1.37102e+03
4.78000e+00,3.26396e+02,6.54548e+02,9.30292e+02,1.05483e+03
4.79000e+00,3.29756e+02,6.12075e+02,8.24246e+02,1.02793e+03
4.80000e+00,7.11584e+02,1.04242e+03,1.31541e+03,1.49494e+03
4.81000e+00,6.77966e+02,1.02592e+03,1.23246e+03,1.41671e+03
4.82000e+00,3.47308e+03,3.73983e+03,3.96564e+03,4.11352e+03
4.83000e+00,3.07890e+03,3.28003e+03,3.48348e+03,3.73128e+03
4.84000e+00,3.95500e+02,6.83059e+02,8.48098e+02,1.08282e+03
4.85000e+00,3.93346e+02,6.26551e+02,8.68332e+02,1.04192e+03
4.86000e+00,3.57946e+02,5.82179e+02,7.76708e+02,9.45534e+02
4.87000e+00,2.87676e+02,5.54301e+02,8.18914e+02,9.97294e+02
4.88000e+00,3.24030e+02,6.42574e+02,8.64694e+02,1.07543e+03
4.89000e+00,1.66268e+03,1.97685e+03,2.16108e+03,2.33540e+03
4.90000e+00,3.67310e+02,6.35776e+02,9.05944e+02,1.11921e+03
4.91000e+00,1.72977e+03,1.99618e+03,2.23308e+03,2.38818e+03
4.92000e+00,3.52662e+02,6.04372e+02,8.29228e+02,9.77840e+02
4.93000e+00,3.08252e+02,5.98590e+02,8.26742e+02,1.04272e+03
4.94000e+00,2.48318e+04,2.32539e+04,2.18684e+04,2.08492e+04
4.95000e+00,2.49054e+04,2.52098e+04,2.53876e+04,2.55408e+04
4.96000e+00,2.67838e+03,2.95278e+03,3.17434e+03,3.32618e+03
4.97000e+00,2.78302e+02,5.05773e+02,7.13472e+02,9.15464e+02
4.98000e+00,5.11982e+04,5.15000e+04,5.16096e+04,5.17396e+04
4.99000e+00,4.70898e+03,4.91963e+03,5.14298e+03,5.28208e+03
5.00000e+00,2.68322e+02,4.87996e+02,6.56580e+02,8.93208e+02
5.01000e+00,8.98136e+02,1.16746e+03,1.37660e+03,1.51940e+03
5.02000e+00,6.67270e+03,6.97061e+03,7.14138e+03,7.33528e+03
5.03000e+00,2.68858e+02,4.82717e+02,7.14242e+02,8.92870e+02
5.04000e+00,2.52812e+02,4.79806e+02,6.88372e+02,8.46450e+02
5.05000e+00,3.74564e+02,6.34275e+02,8.28786e+02,1.02437e+03
5.06000e+00,2.79418e+02,4.78443e+02,6.14706e+02,8.30296e+02
5.07000e+00,3.38054e+02,5.75375e+02,7.38082e+02,8.96008e+02
5.08000e+00,2.38806e+03,2.58165e+03,2.79906e+03,2.93020e+03
5.09000e+00,8.11812e+02,1.01901e+03,1.22823e+03,1.39712e+03
5.10000e+00,2.78966e+02,4.96082e+02,6.86536e+02,8.52754e+02
5.11000e+00,2.97184e+03,3.14212e+03,3.31424e+03,3.33204e+03
5.12000e+00,3.57456e+02,5.66274e+02,7.28918e+02,8.78866e+02
5.13000e+00,7.28790e+02,9.82906e+02,1.16881e+03,1.31308e+03
5.14000e+00,1.60415e+03,1.81493e+03,2.02688e+03,2.17676e+03
5.15000e+00,1.70111e+03,1.89217e+03,2.03092e+03,2.19762e+03
5.16000e+00,3.14026e+03,3.30187e+03,3.43318e+03,3.57142e+03
5.17000e+00,2.45038e+02,4.47467e+02,5.87632e+02,7.52830e+02
5.18000e+00,2.28432e+02,4.49178e+02,6.38804e+02,7.16312e+02
5.19000e+00,2.43062e+02,4.79055e+02,6.11056e+02,7.38824e+02
5.20000e+00,2.50916e+02,4.55618e+02,5.96270e+02,7.00286e+02
5.21000e+00,3.12378e+03,3.37136e+03,3.50010e+03,3.61784e+03
5.22000e+00,2.43064e+02,4.57937e+02,6.18998e+02,7.30756e+02
5.23000e+00,2.57292e+02,4.13355e+02,6.27696e+02,7.37866e+02
5.24000e+00,2.67124e+02,4.25693e+02,5.71722e+02,7.07546e+02
5.25000e+00,7.91156e+03,8.20828e+03,8.38996e+03,8.58566e+03
5.26000e+00,2.71084e+02,4.48220e+02,6.28438e+02,7.79184e+02
5.27000e+00,1.78544e+03,1.99460e+03,2.12286e+03,2.22774e+03
5.28000e+00,4.93616e+02,7.00079e+02,8.04662e+02,9.44462e+02
5.29000e+00,2.95146e+02,4.51484e+02,5.68956e+02,6.74228e+02
5.30000e+00,3.54364e+02,5.27228e+02,6.62456e+02,7.81258e+02
5.31000e+00,4.30172e+02,6.11572e+02,7.68078e+02,8.65304e+02
5.32000e+00,2.99758e+02,4.51411e+02,5.85440e+02,6.89668e+02
5.33000e+00,3.22268e+02,4.95770e+02,6.30082e+02,7.68524e+02
5.34000e+00,2.97592e+02,4.74571e+02,6.27564e+02,7.74106e+02
5.35000e+00,2.79186e+02,4.66726e+02,6.37740e+02,7.58880e+02
5.36000e+00,6.68034e+02,8.75993e+02,9.91442e+02,1.15838e+03
5.37000e+00,2.70724e+02,4.14344e+02,5.57818e+02,7.08814e+02
5.38000e+00,9.64072e+02,1.12949e+03,1.27925e+03,1.40141e+03
5.39000e+00,2.73470e+02,4.11625e+02,5.47318e+02,7.05092e+02
5.40000e+00,3.04090e+02,4.67106e+02,5.82486e+02,7.40644e+02
5.41000e+00,2.98140e+02,4.56151e+02,6.04816e+02,7.04208e+02
5.42000e+00,1.36204e+03,1.55157e+03,1.67724e+03,1.76913e+03
5.43000e+00,2.78952e+02,4.70819e+02,6.47486e+02,6.96536e+02
5.44000e+00,2.81426e+02,4.44301e+02,5.82666e+02,7.40368e+02
5.45000e+00,3.12296e+02,4.94955e+02,6.32232e+02,7.50390e+02
5.46000e+00,4.32160e+02,5.95375e+02,7.02570e+02,7.92418e+02
5.47000e+00,2.98678e+02,4.43084e+02,5.79130e+02,6.88720e+02
5.48000e+00,1.53338e+03,1.64287e+03,1.76876e+03,1.88353e+03
5.49000e+00,2.96320e+02,4.15861e+02,5.52056e+02,6.85954e+02
5.50000e+00,3.24466e+02,4.68289e+02,6.19496e+02,7.23874e+02
5.51000e+00,2.83346e+02,4.44609e+02,5.85726e+02,6.85468e+02
5.52000e+00,2.43344e+04,2.44747e+04,2.45352e+04,2.46168e+04
5.53000e+00,2.73626e+02,4.13310e+02,5.45500e+02,6.47604e+02
5.54000e+00,3.54818e+02,5.09746e+02,6.62072e+02,7.83432e+02
5.55000e+00,2.71008e+02,4.08335e+02,5.12372e+02,6.11668e+02
5.56000e+00,2.51920e+02,4.04848e+02,5.45706e+02,6.52856e+02
5.57000e+00,2.80582e+02,4.41385e+02,5.61312e+02,6.33818e+02
5.58000e+00,2.16558e+02,3.93488e+02,5.25648e+02,6.36360e+02
5.59000e+00,8.50922e+03,8.60011e+03,8.73102e+03,8.77116e+03
5.60000e+00,2.64002e+02,4.01432e+02,5.17400e+02,6.31230e+02
5.61000e+00,5.34112e+03,5.53388e+03,5.64868e+03,5.71978e+03
5.62000e+00,1.31029e+03,1.52297e+03,1.64756e+03,1.72968e+03
5.63000e+00,2.68322e+02,4.37098e+02,5.34444e+02,6.56062e+02
5.64000e+00,1.10386e+03,1.25844e+03,1.32395e+03,1.41822e+03
5.65000e+00,2.64364e+02,4.43553e+02,5.43176e+02,5.97756e+02
5.66000e+00,2.57774e+02,3.81290e+02,4.86516e+02,6.04710e+02
5.67000e+00,2.42404e+02,3.69570e+02,4.90138e+02,6.03544e+02
5.68000e+00,2.62084e+02,3.92157e+02,4.70278e+02,5.97188e+02
5.69000e+00,2.45882e+02,3.43489e+02,4.36650e+02,5.47050e+02
5.70000e+00,2.18918e+02,3.65023e+02,4.62704e+02,5.14466e+02
5.71000e+00,6.57242e+03,6.58702e+03,6.66398e+03,6.74962e+03
5.72000e+00,7.67314e+04,7.68908e+04,7.68214e+04,7.68778e+04
5.73000e+00,2.13362e+02,3.27876e+02,4.41294e+02,5.06450e+02
5.74000e+00,7.58900e+03,7.65116e+03,7.76504e+03,7.84018e+03
5.75000e+00,2.32896e+02,3.64946e+02,4.70696e+02,5.67822e+02
5.76000e+00,1.32321e+03,1.39269e+03,1.52406e+03,1.60204e+03
5.77000e+00,3.64918e+02,4.50489e+02,5.54322e+02,6.80848e+02
5.78000e+00,2.64122e+03,2.77735e+03,2.88444e+03,2.99528e+03
5.79000e+00,2.49552e+02,3.67081e+02,4.71332e+02,5.40358e+02
5.80000e+00,2.26752e+02,3.74636e+02,4.53464e+02,5.09048e+02
5.81000e+00,2.31624e+02,3.72081e+02,4.51760e+02,4.99722e+02
5.82000e+00,2.14780e+02,3.28855e+02,4.33646e+02,5.14232e+02
5.83000e+00,1.82226e+02,2.84894e+02,3.82764e+02,4.57020e+02
5.84000e+00,1.99510e+02,2.94833e+02,4.08866e+02,4.79830e+02
5.85000e+00,2.04986e+02,3.08069e+02,4.12848e+02,4.85262e+02
5.86000e+00,1.74057e+02,2.84244e+02,4.00836e+02,4.94888e+02
5.87000e+00,3.72058e+02,5.05842e+02,6.06018e+02,6.64720e+02
5.88000e+00,1.96951e+02,2.88531e+02,3.84952e+02,4.74040e+02
5.89000e+00,2.23104e+02,3.47587e+02,4.44772e+02,5.10396e+02
5.90000e+00,2.16446e+02,3.11697e+02,3.88014e+02,4.58856e+02
5.91000e+00,1.62571e+04,1.63259e+04,1.64240e+04,1.64963e+04
5.92000e+00,1.95952e+02,2.88288e+02,3.86564e+02,4.59336e+02
5.93000e+00,2.19866e+03,2.28594e+03,2.37692e+03,2.41450e+03
5.94000e+00,1.94765e+02,3.16539e+02,3.69832e+02,4.42890e+02
5.95000e+00,1.93107e+02,3.03036e+02,3.81200e+02,4.23060e+02
5.96000e+00,2.95562e+03,3.06463e+03,3.12376e+03,3.19936e+03
5.97000e+00,1.88468e+02,2.91958e+02,3.55096e+02,4.27546e+02
5.98000e+00,2.07182e+02,3.14425e+02,3.87476e+02,4.70646e+02
5.99000e+00,1.96924e+02,2.95564e+02,4.06398e+02,4.68832e+02
6.00000e+00,2.45810e+02,3.61234e+02,4.58444e+02,5.16698e+02
6.01000e+00,2.33652e+02,3.33742e+02,4.44290e+02,4.92960e+02
6.02000e+00,2.15170e+03,2.25815e+03,2.32192e+03,2.40776e+03
6.03000e+00,2.10192e+02,3.30414e+02,3.83944e+02,4.57736e+02
6.04000e+00,1.69545e+02,2.86908e+02,3.78026e+02,4.43410e+02
6.05000e+00,3.23958e+02,4.30668e+02,5.02636e+02,5.53332e+02
6.06000e+00,8.73090e+02,9.50245e+02,1.00940e+03,1.08988e+03
6.07000e+00,2.53668e+02,3.39589e+02,4.38918e+02,4.66134e+02
6.08000e+00,2.46652e+02,3.40706e+02,3.96082e+02,4.50344e+02
6.09000e+00,1.23827e+04,1.24499e+04,1.25619e+04,1.25714e+04
6.10000e+00,2.30734e+02,3.27452e+02,4.25156e+02,4.80374e+02
6.11000e+00,1.58786e+03,1.67198e+03,1.74054e+03,1.77704e+03
6.12000e+00,2.98816e+05,2.97977e+05,2.97940e+05,2.97622e+05
6.13000e+00,3.26620e+03,3.37086e+03,3.42652e+03,3.47448e+03
6.14000e+00,1.79584e+02,2.53285e+02,2.98510e+02,3.84312e+02
6.15000e+00,1.50690e+02,2.23211e+02,2.77384e+02,3.21312e+02
6.16000e+00,1.13709e+02,2.08839e+02,2.89338e+02,3.30216e+02
6.17000e+00,1.27350e+02,2.39146e+02,2.98640e+02,3.54856e+02
6.18000e+00,1.09670e+02,1.74406e+02,2.74926e+02,3.14692e+02
6.19000e+00,1.85838e+03,2.01211e+03,2.04354e+03,2.09762e+03
6.20000e+00,1.16875e+02,1.69481e+02,2.42394e+02,2.80626e+02
6.21000e+00,3.96912e+02,4.69310e+02,5.49986e+02,6.13002e+02
6.22000e+00,1.28914e+02,2.08562e+02,2.75004e+02,3.14580e+02
6.23000e+00,1.17706e+02,2.11404e+02,3.03560e+02,3.44848e+02
6.24000e+00,1.17683e+02,2.14552e+02,2.99158e+02,3.31472e+02
6.25000e+00,1.30759e+02,2.10432e+02,2.69764e+02,3.20460e+02
6.26000e+00,1.15097e+03,1.26562e+03,1.34734e+03,1.38716e+03
6.27000e+00,6.61822e+03,6.70109e+03,6.77924e+03,6.82654e+03
6.28000e+00,1.45555e+02,2.27123e+02,3.01414e+02,3.31078e+02
6.29000e+00,1.23624e+02,2.08972e+02,2.36830e+02,2.91200e+02
6.30000e+00,1.45487e+02,2.17887e+02,2.87338e+02,3.48780e+02
6.31000e+00,1.05907e+02,1.85284e+02,2.32482e+02,3.06076e+02
6.32000e+00,8.24114e+02,8.63991e+02,9.06104e+02,9.46650e+02
6.33000e+00,2.10264e+02,2.64385e+02,3.25752e+02,3.44540e+02
6.34000e+00,1.12286e+03,1.19163e+03,1.20959e+03,1.27184e+03
6.35000e+00,9.85978e+02,1.04099e+03,1.06273e+03,1.09991e+03
6.36000e+00,9.87016e+01,2.04316e+02,2.74236e+02,3.29194e+02
6.37000e+00,1.14640e+02,2.12380e+02,2.83762e+02,3.51288e+02
6.38000e+00,7.65160e+03,7.35269e+03,7.15482e+03,6.87824e+03
6.39000e+00,3.35950e+02,4.33441e+02,5.39270e+02,5.95554e+02
6.40000e+00,3.88270e+03,4.04525e+03,4.10802e+03,4.20544e+03
6.41000e+00,8.91356e+01,2.16648e+02,3.08728e+02,4.22834e+02
6.42000e+00,1.22105e+02,2.37130e+02,3.06274e+02,3.80456e+02
6.43000e+00,4.15736e+03,4.30859e+03,4.39970e+03,4.45940e+03
6.44000e+00,9.33218e+01,1.98106e+02,3.03018e+02,3.72380e+02
6.45000e+00,3.36296e+02,4.27852e+02,5.23090e+02,5.93088e+02
6.46000e+00,1.22453e+02,2.55130e+02,3.58536e+02,3.94170e+02
6.47000e+00,1.24969e+02,2.42349e+02,3.15398e+02,4.03896e+02
6.48000e+00,1.13082e+02,2.28461e+02,3.10648e+02,3.72572e+02
6.49000e+00,2.18098e+03,2.23616e+03,2.27780e+03,2.38142e+03
6.50000e+00,1.15673e+02,2.14166e+02,2.71920e+02,3.06072e+02
6.51000e+00,1.39409e+02,2.35850e+02,2.85012e+02,3.32662e+02
6.52000e+00,1.02527e+02,1.59510e+02,2.56496e+02,3.26992e+02
6.53000e+00,1.07996e+02,1.63124e+02,2.21140e+02,2.67386e+02
6.54000e+00,1.02461e+02,1.40496e+02,1.98680e+02,2.26410e+02
6.55000e+00,2.38018e+03,2.44363e+03,2.47960e+03,2.52104e+03
6.56000e+00,1.22979e+02,1.54065e+02,1.75802e+02,2.27958e+02
6.57000e+00,1.19448e+02,1.24371e+02,1.40849e+02,1.71135e+02
6.58000e+00,1.14028e+02,1.38682e+02,1.89049e+02,2.24638e+02
6.59000e+00,1.25043e+02,1.59012e+02,1.88449e+02,1.92912e+02
6.60000e+00,1.09692e+02,1.41694e+02,1.95452e+02,2.31784e+02
6.61000e+00,1.01395e+02,1.50564e+02,2.11898e+02,2.31356e+02
6.62000e+00,1.14486e+05,1.14496e+05,1.14462e+05,1.14363e+05
6.63000e+00,6.88512e+04,6.87538e+04,6.87366e+04,6.86962e+04
6.64000e+00,7.52146e+01,2.08669e+02,3.04154e+02,3.43800e+02
6.65000e+00,2.89428e+03,2.97738e+03,3.05080e+03,3.12824e+03
6.66000e+00,6.88958e+01,1.82167e+02,2.63216e+02,4.03772e+02
6.67000e+00,7.12034e+01,2.02555e+02,3.30808e+02,4.43808e+02
6.68000e+00,5.86020e+01,2.05385e+02,3.24044e+02,4.25802e+02
6.69000e+00,8.08090e+01,2.04926e+02,3.33684e+02,4.45060e+02
6.70000e+00,6.88534e+01,2.37997e+02,3.78842e+02,4.59714e+02
6.71000e+00,8.18186e+01,2.04681e+02,3.61538e+02,4.91684e+02
6.72000e+00,5.83932e+02,7.55139e+02,8.65440e+02,9.90354e+02
6.73000e+00,6.34356e+01,2.40203e+02,3.89864e+02,4.69280e+02
6.74000e+00,6.10304e+01,2.38173e+02,3.85146e+02,4.92064e+02
6.75000e+00,5.39564e+02,7.14335e+02,8.63106e+02,9.25370e+02
6.76000e+00,6.32428e+01,2.15163e+02,3.19900e+02,4.15536e+02
6.77000e+00,7.45504e+01,1.99261e+02,3.03954e+02,3.85558e+02
6.78000e+00,6.00890e+01,1.70779e+02,2.51694e+02,3.54172e+02
6.79000e+00,8.13544e+01,1.80392e+02,2.38550e+02,3.37714e+02
6.80000e+00,6.66728e+01,1.29661e+02,2.11786e+02,2.82160e+02
6.81000e+00,6.88320e+01,1.32992e+02,1.62911e+02,2.00054e+02
6.82000e+00,9.62050e+01,1.25952e+02,1.53455e+02,1.75554e+02
6.83000e+00,1.04214e+02,1.33906e+02,1.33699e+02,1.45640e+02
6.84000e+00,2.04128e+02,2.13601e+02,2.37142e+02,2.32848e+02
6.85000e+00,5.74386e+01,6.51925e+01,8.87008e+01,9.52970e+01
6.86000e+00,7.23960e+01,8.81581e+01,8.35302e+01,1.08151e+02
6.87000e+00,1.08241e+02,1.25699e+02,1.45005e+02,1.45864e+02
6.88000e+00,1.04770e+02,1.24622e+02,1.48588e+02,1.59128e+02
6.89000e+00,6.14802e+01,9.96670e+01,1.21608e+02,1.20420e+02
6.90000e+00,1.04897e+02,1.14264e+02,1.31171e+02,1.52377e+02
6.91000e+00,9.65024e+01,1.36390e+02,1.38996e+02,1.65115e+02
6.92000e+00,7.87720e+02,8.24863e+02,8.34982e+02,8.57370e+02
6.93000e+00,8.46260e+01,1.08002e+02,1.39728e+02,1.49651e+02
6.94000e+00,8.16132e+01,9.88779e+01,1.08161e+02,1.38810e+02
6.95000e+00,9.26530e+01,1.15519e+02,1.37594e+02,1.46770e+02
6.96000e+00,2.26756e+03,2.33136e+03,2.34592e+03,2.34968e+03
6.97000e+00,1.16537e+02,1.30522e+02,1.48016e+02,1.55113e+02
6.98000e+00,3.36026e+04,3.35521e+04,3.35086e+04,3.34866e+04
6.99000e+00,4.43260e+01,7.57135e+01,9.38632e+01,8.96830e+01
7.00000e+00,5.27852e+01,6.51492e+01,7.35350e+01,8.02626e+01
7.01000e+00,6.65390e+01,8.46707e+01,8.88106e+01,9.48222e+01
7.02000e+00,5.51516e+01,6.45968e+01,6.43740e+01,7.29184e+01
7.03000e+00,4.56074e+01,5.04196e+01,5.85084e+01,5.29672e+01
7.04000e+00,5.78898e+01,7.05448e+01,7.18116e+01,7.69458e+01
7.05000e+00,5.10696e+01,6.39228e+01,6.20622e+01,6.67608e+01
7.06000e+00,1.24750e+02,1.18183e+02,1.22495e+02,1.23898e+02
7.07000e+00,4.44466e+01,5.32627e+01,5.21340e+01,5.05176e+01
7.08000e+00,4.91756e+01,4.61590e+01,4.65294e+01,4.27144e+01
7.09000e+00,6.18324e+01,6.15390e+01,6.66990e+01,6.84748e+01
7.10000e+00,6.33164e+01,6.39307e+01,6.97716e+01,6.88310e+01
7.11000e+00,1.80193e+02,1.76672e+02,1.72996e+02,1.63703e+02
7.12000e+00,1.21337e+03,1.23191e+03,1.22967e+03,1.24122e+03
7.13000e+00,6.55566e+01,7.56977e+01,7.67418e+01,7.43962e+01
7.14000e+00,5.50006e+01,6.21857e+01,6.34692e+01,6.61350e+01
7.15000e+00,6.40166e+01,5.64310e+01,5.85122e+01,5.77018e+01
7.16000e+00,6.16966e+01,5.95538e+01,5.71756e+01,6.19716e+01
7.17000e+00,6.30592e+01,6.04804e+01,5.81348e+01,5.96320e+01
7.18000e+00,5.17600e+01,5.50959e+01,5.75728e+01,6.23642e+01
7.19000e+00,4.21408e+01,3.90798e+01,4.32370e+01,4.10254e+01
7.20000e+00,2.98424e+03,2.88446e+03,2.66864e+03,2.55950e+03
7.21000e+00,6.33542e+01,5.47430e+01,5.62370e+01,5.71992e+01
7.22000e+00,6.09622e+01,5.64649e+01,6.06016e+01,6.21690e+01
7.23000e+00,5.41410e+01,6.42669e+01,7.14866e+01,7.07606e+01
7.24000e+00,5.44556e+01,5.16037e+01,5.31390e+01,5.87000e+01
7.25000e+00,7.25108e+01,8.47394e+01,8.71752e+01,8.26800e+01
7.26000e+00,5.02840e+01,5.58313e+01,5.38838e+01,6.14804e+01
7.27000e+00,9.32854e+01,1.09416e+02,1.14337e+02,1.22924e+02
7.28000e+00,1.26715e+03,1.27796e+03,1.27019e+03,1.27126e+03
7.29000e+00,4.82500e+01,6.30588e+01,5.97346e+01,6.35218e+01
7.30000e+00,8.52396e+01,9.87301e+01,1.02722e+02,1.04953e+02
7.31000e+00,5.26920e+01,6.93989e+01,6.14772e+01,7.91530e+01
7.32000e+00,6.45072e+01,6.80711e+01,7.41482e+01,7.59920e+01
7.33000e+00,6.52560e+01,7.01089e+01,8.76868e+01,7.68000e+01
7.34000e+00,5.26682e+01,6.53636e+01,6.52704e+01,7.27300e+01
7.35000e+00,4.45382e+01,6.84440e+01,6.60466e+01,7.20144e+01
7.36000e+00,5.77090e+01,6.92732e+01,7.73630e+01,7.56666e+01
7.37000e+00,7.73156e+01,8.98969e+01,1.02603e+02,8.95768e+01
7.38000e+00,5.09272e+02,5.07898e+02,5.29066e+02,5.19336e+02
7.39000e+00,5.65864e+01,6.63983e+01,7.17994e+01,8.05720e+01
7.40000e+00,6.51778e+01,8.07849e+01,8.12168e+01,1.05614e+02
7.41000e+00,6.69442e+01,6.18750e+01,6.71976e+01,9.47258e+01
7.42000e+00,1.55926e+05,1.55867e+05,1.55745e+05,1.55503e+05
7.43000e+00,3.67040e+01,4.50355e+01,5.30674e+01,6.53112e+01
7.44000e+00,2.86196e+01,3.26960e+01,3.72576e+01,4.49374e+01
7.45000e+00,3.57826e+01,5.11145e+01,4.45472e+01,4.96878e+01
7.46000e+00,3.05266e+01,4.31161e+01,4.64942e+01,6.00094e+01
7.47000e+00,2.30196e+01,2.35765e+01,3.96584e+01,2.97010e+01
7.48000e+00,2.95470e+01,3.98724e+01,3.96624e+01,3.81112e+01
7.49000e+00,3.10542e+01,3.60366e+01,3.72092e+01,4.34682e+01
7.50000e+00,3.37886e+01,3.87975e+01,3.72658e+01,3.26684e+01
7.51000e+00,3.87780e+01,4.33100e+01,4.79100e+01,5.48292e+01
7.52000e+00,3.03662e+01,4.10773e+01,4.11274e+01,3.37664e+01
7.53000e+00,3.91486e+01,4.19696e+01,4.45268e+01,4.00392e+01
7.54000e+00,7.55362e+01,7.73362e+01,8.46162e+01,9.38502e+01
7.55000e+00,3.25544e+01,3.45185e+01,2.58942e+01,3.47176e+01
7.56000e+00,3.57310e+02,3.63282e+02,3.57230e+02,3.71344e+02
7.57000e+00,4.15934e+01,4.02458e+01,3.98916e+01,3.82818e+01
7.58000e+00,4.52202e+01,4.28936e+01,4.27336e+01,4.11696e+01
7.59000e+00,3.80126e+01,3.78258e+01,3.76822e+01,4.16588e+01
7.60000e+00,4.64422e+01,4.65266e+01,4.73168e+01,4.67110e+01
7.61000e+00,3.48346e+01,3.57948e+01,3.77948e+01,3.50164e+01
7.62000e+00,3.11912e+01,3.21956e+01,3.15978e+01,2.91774e+01
7.63000e+00,3.48840e+01,2.85740e+01,2.98652e+01,2.85740e+01
7.64000e+00,5.83228e+03,5.83190e+03,5.84274e+03,5.84394e+03
7.65000e+00,4.92888e+03,4.94768e+03,4.95786e+03,4.95832e+03
7.66000e+00,3.78358e+01,4.29880e+01,4.36872e+01,4.73540e+01
7.67000e+00,3.46782e+01,3.40888e+01,3.54624e+01,3.45324e+01
7.68000e+00,3.03990e+01,3.33345e+01,3.44406e+01,3.50062e+01
7.69000e+00,3.77592e+01,3.77396e+01,3.65458e+01,4.11442e+01
7.70000e+00,2.02346e+03,2.02400e+03,2.02424e+03,2.03336e+03
7.71000e+00,3.77022e+01,3.76199e+01,3.22776e+01,2.95760e+01
7.72000e+00,3.04602e+01,3.32552e+01,3.32982e+01,3.32430e+01
7.73000e+00,1.18580e+04,1.18927e+04,1.19014e+04,1.18913e+04
7.74000e+00,3.76440e+01,5.31192e+01,7.22660e+01,8.32046e+01
7.75000e+00,2.72634e+01,5.33203e+01,1.01010e+02,1.16346e+02
7.76000e+00,4.21668e+01,8.18832e+01,9.96366e+01,1.09884e+02
7.77000e+00,3.26748e+01,7.62131e+01,1.21239e+02,1.53212e+02
7.78000e+00,5.72076e+01,7.38801e+01,1.15863e+02,1.46259e+02
7.79000e+00,4.50940e+01,1.08507e+02,1.58403e+02,2.07792e+02
7.80000e+00,1.23373e+05,1.23390e+05,1.23332e+05,1.23245e+05
7.81000e+00,1.08906e+01,1.09307e+02,1.66556e+02,2.24396e+02
7.82000e+00,5.87088e+01,1.63389e+02,2.44768e+02,3.22288e+02
7.83000e+00,1.23282e+01,1.38527e+02,2.44504e+02,3.31710e+02
7.84000e+00,1.13438e+01,1.45663e+02,2.73000e+02,3.81446e+02
7.85000e+00,1.57026e+01,1.76660e+02,3.04600e+02,3.66114e+02
7.86000e+00,1.62230e+01,1.75013e+02,3.23146e+02,4.43790e+02
7.87000e+00,6.76776e+00,1.85666e+02,3.46410e+02,4.45080e+02
7.88000e+00,1.62424e+01,2.18507e+02,3.96846e+02,5.41612e+02
7.89000e+00,1.77914e+01,2.06404e+02,4.03704e+02,5.68174e+02
7.90000e+00,1.62668e+01,2.07861e+02,3.85920e+02,5.45962e+02
7.91000e+00,9.74894e+00,1.89662e+02,3.19516e+02,4.00358e+02
7.92000e+00,4.60258e+00,1.63969e+02,2.54146e+02,3.51288e+02
7.93000e+00,1.53226e+01,1.35476e+02,2.29526e+02,2.97584e+02
7.94000e+00,1.36393e+02,1.87123e+02,2.34958e+02,2.88318e+02
7.95000e+00,2.45926e+01,2.22802e+01,2.07138e+01,2.07138e+01
7.96000e+00,1.60583e+01,1.77040e+01,1.83497e+01,1.93497e+01
7.97000e+00,7.64266e+00,8.30714e+00,8.57020e+00,6.57020e+00
7.98000e+00,5.00000e+00,6.50000e+00,9.55390e+00,6.00000e+00
7.99000e+00,1.17258e+01,1.00834e+01,9.68180e+00,9.68180e+00
8.00000e+00,2.47540e+01,2.08750e+01,2.23750e+01,1.97061e+01
8.01000e+00,5.01912e+00,4.79480e+00,6.91662e+00,8.30234e+00
8.02000e+00,1.33257e+01,1.38257e+01,1.43893e+01,1.62242e+01
8.03000e+00,7.04880e+00,1.08315e+01,9.61046e+00,1.08907e+01
8.04000e+00,9.72374e+00,7.10442e+00,6.10442e+00,6.10442e+00
8.05000e+00,3.33684e+00,2.83684e+00,2.54912e+00,1.28733e+00
8.06000e+00,4.60854e+00,4.60854e+00,5.76104e+00,5.76104e+00
8.07000e+00,8.87594e+00,7.38112e+00,6.38112e+00,7.79992e+00
8.08000e+00,7.52400e+00,8.24008e+00,7.24008e+00,6.19606e+00
8.09000e+00,1.13858e+01,9.72171e+00,9.99250e+00,1.11171e+01
8.10000e+00,5.72592e+00,9.32360e+00,9.87868e+00,7.82360e+00
8.11000e+00,5.85012e+00,6.52794e+00,6.85012e+00,6.85012e+00
8.12000e+00,7.10890e+00,7.10890e+00,6.70514e+00,7.70514e+00
8.13000e+00,2.92870e+01,2.77354e+01,2.73306e+01,2.62354e+01
8.14000e+00,3.04402e+00,3.82268e+00,3.04402e+00,4.57520e+00
8.15000e+00,1.75736e+01,1.23161e+01,1.41074e+01,1.28467e+01
8.16000e+00,2.37738e+00,6.23140e+00,5.18738e+00,5.18738e+00
8.17000e+00,4.40418e+01,4.53994e+01,4.50418e+01,4.20418e+01
8.18000e+00,1.00400e+01,1.08147e+01,8.81474e+00,8.81474e+00
8.19000e+00,9.99622e+00,7.89414e+00,7.89414e+00,7.89414e+00
8.20000e+00,9.48524e+00,4.78150e+00,3.78150e+00,4.78150e+00
8.21000e+00,6.59486e+00,9.20284e+00,8.70284e+00,9.74422e+00
8.22000e+00,6.48126e+00,8.55604e+00,8.55604e+00,7.48126e+00
8.23000e+00,8.47416e+00,8.68320e+00,6.60364e+00,5.59962e+00
8.24000e+00,5.56446e+00,7.64362e+00,6.64362e+00,7.64362e+00
8.25000e+00,5.14542e+00,9.14542e+00,1.04036e+01,9.14542e+00
8.26000e+00,7.39298e+00,7.18078e+00,7.13322e+00,7.13322e+00
8.27000e+00,6.68900e+00,6.55034e+00,5.55034e+00,5.55034e+00
8.28000e+00,6.21494e+00,7.37644e+00,6.87644e+00,5.69348e+00
8.29000e+00,6.05950e+00,1.12213e+01,1.02213e+01,1.02213e+01
8.30000e+00,1.02687e+01,3.86958e+00,8.75700e+00,4.37984e+00
8.31000e+00,8.15710e+00,9.24735e+00,8.50074e+00,8.50074e+00
8.32000e+00,1.45075e+01,1.45075e+01,1.81490e+01,1.55075e+01
8.33000e+00,2.06408e+01,2.19271e+01,2.12256e+01,2.01816e+01
8.34000e+00,1.00600e+01,6.61362e+00,7.57806e+00,1.29850e+01
8.35000e+00,3.75424e+00,5.10541e+00,1.08855e+01,7.75286e+00
8.36000e+00,1.14843e+00,4.19126e+00,1.23899e+01,1.67269e+01
8.37000e+00,6.20484e+01,6.82654e+01,7.36940e+01,6.78576e+01
8.38000e+00,2.06640e+01,1.75153e+01,2.91458e+01,3.80362e+01
8.39000e+00,8.65484e+00,1.27513e+01,1.70003e+01,2.63662e+01
8.40000e+00,6.24972e+00,1.47915e+01,1.28638e+01,2.42942e+01
8.41000e+00,3.00000e+00,5.87242e+00,5.03674e+00,1.33744e+01
8.42000e+00,3.52696e+00,1.07133e+01,1.10544e+01,3.64642e+01
8.43000e+00,4.83206e+00,8.35410e+00,1.45740e+01,2.65298e+01
8.44000e+00,1.09235e+01,1.40187e+01,4.02494e+01,2.48714e+01
8.45000e+00,3.17316e+00,1.23179e+01,1.89924e+01,5.23638e+01
8.46000e+00,5.04402e+00,1.20007e+01,1.46031e+01,2.90752e+01
8.47000e+00,4.04402e+00,1.09422e+01,8.87676e+00,1.73702e+01
8.48000e+00,9.73000e+02,9.48791e+02,8.75954e+02,8.25434e+02
8.49000e+00,6.77632e+01,7.71125e+01,9.14482e+01,1.06450e+02
8.50000e+00,5.04402e+00,1.62890e+01,2.88846e+01,3.57322e+01
8.51000e+00,2.70384e+01,3.99224e+01,4.30322e+01,4.84814e+01
8.52000e+00,9.39100e+01,1.00723e+02,1.04645e+02,1.06059e+02
8.53000e+00,2.40000e+01,3.15766e+01,4.40206e+01,3.40274e+01
8.54000e+00,1.06976e+02,1.05029e+02,1.07281e+02,1.08417e+02
8.55000e+00,1.41875e+01,1.63286e+01,1.61875e+01,1.61875e+01
8.56000e+00,2.26766e+01,2.01064e+01,2.06064e+01,2.43336e+01
8.57000e+00,2.86284e+01,2.40000e+01,2.30000e+01,2.30000e+01
8.58000e+00,4.14434e+04,4.13155e+04,4.12588e+04,4.11958e+04
8.59000e+00,1.11519e+01,1.16519e+01,1.21519e+01,1.21519e+01
8.60000e+00,1.10000e+01,1.40000e+01,1.40000e+01,1.40000e+01
8.61000e+00,1.30440e+01,1.35440e+01,1.20000e+01,1.20000e+01
8.62000e+00,8.38578e+00,6.38578e+00,6.38578e+00,6.38578e+00
8.63000e+00,7.48294e+00,6.62940e+00,6.62940e+00,6.62940e+00
8.64000e+00,1.22339e+01,1.02339e+01,1.12339e+01,1.12339e+01
8.65000e+00,3.04404e+00,3.04404e+00,3.04404e+00,3.04404e+00
8.66000e+00,3.04402e+00,3.04402e+00,3.04402e+00,1.99998e+00
8.67000e+00,2.22224e+00,2.22224e+00,2.22224e+00,2.22224e+00
8.68000e+00,3.26628e+00,3.26628e+00,3.26628e+00,3.26628e+00
8.69000e+00,1.99999e+00,1.99999e+00,1.99999e+00,1.99999e+00
8.70000e+00,1.00000e-09,1.00000e-09,1.00000e-09,1.00000e-09
8.71000e+00,2.04404e+00,2.04404e+00,2.04404e+00,2.04404e+00
8.72000e+00,2.00000e+00,1.00000e+00,1.00000e+00,1.00000e+00
8.73000e+00,2.00834e+00,2.00834e+00,2.00834e+00,2.00834e+00
8.74000e+00,2.99998e+00,1.99998e+00,1.99998e+00,1.99998e+00
8.75000e+00,1.00000e-09,1.00000e-09,1.00000e-09,1.00000e-09
8.76000e+00,1.00000e-09,1.00000e-09,1.00000e-09,1.00000e-09
8.77000e+00,1.99999e+00,1.99999e+00,1.99999e+00,1.99999e+00
8.78000e+00,2.99998e+00,4.04401e+00,5.08804e+00,5.08804e+00
8.79000e+00,1.04403e+00,1.04403e+00,1.04403e+00,1.04403e+00
8.80000e+00,3.04402e+00,3.04402e+00,3.04402e+00,3.04402e+00
8.81000e+00,1.00000e+00,5.22015e-01,1.04403e+00,1.04403e+00
8.82000e+00,1.00000e-09,1.00000e-09,1.00000e-09,1.00000e-09
8.83000e+00,1.99999e+00,1.49999e+00,9.99992e-01,9.99992e-01
8.84000e+00,2.05008e+00,1.00605e+00,1.00605e+00,2.05008e+00
8.85000e+00,9.99992e-01,3.04402e+00,3.04402e+00,3.04402e+00
8.86000e+00,1.00000e+00,1.00000e+00,1.00000e+00,1.00000e+00
8.87000e+00,1.00000e-09,1.00000e-09,1.00000e-09,1.00000e-09
8.88000e+00,5.90000e+01,6.35000e+01,6.50000e+01,6.20000e+01
8.89000e+00,3.79344e+02,3.82596e+02,3.81964e+02,3.82676e+02
8.90000e+00,1.20440e+01,8.04402e+00,1.00440e+01,1.20440e+01
8.91000e+00,7.27650e+00,5.26628e+00,5.26628e+00,7.27650e+00
8.92000e+00,2.99998e+00,2.99998e+00,2.99998e+00,3.99998e+00
8.93000e+00,1.00000e+00,1.00000e+00,1.00000e+00,1.00000e+00
8.94000e+00,4.04402e+00,4.04402e+00,4.04402e+00,4.04402e+00
8.95000e+00,9.99992e-01,9.99992e-01,9.99992e-01,9.99992e-01
8.96000e+00,7.04402e+00,8.04402e+00,3.04402e+00,6.00000e+00
8.97000e+00,9.99992e-01,9.99992e-01,9.99992e-01,9.99992e-01
8.98000e+00,2.00000e+00,2.00000e+00,2.00000e+00,1.00000e+00
8.99000e+00,1.00000e+00,2.04404e+00,2.04404e+00,2.04404e+00
9.00000e+00,2.07000e+02,2.09000e+02,2.09000e+02,2.10000e+02
9.01000e+00,1.99998e+00,3.04402e+00,3.04402e+00,3.04402e+00
9.02000e+00,1.99998e+00,1.99998e+00,1.99998e+00,1.99998e+00
9.03000e+00,2.00000e+00,1.00000e+00,1.00000e+00,1.00000e+00
9.04000e+00,1.00000e+00,1.00000e-09,1.00000e-09,1.00000e-09
9.05000e+00,3.99998e+00,3.99998e+00,3.99998e+00,3.99998e+00
9.06000e+00,2.00000e+00,2.00000e+00,2.00000e+00,2.00000e+00
9.07000e+00,1.99999e+00,9.99992e-01,9.99992e-01,9.99992e-01
9.08000e+00,1.00000e-09,1.00000e-09,1.00000e-09,1.00000e-09
9.09000e+00,9.99992e-01,9.99992e-01,9.99992e-01,9.99992e-01
9.10000e+00,1.00000e-09,1.00000e-09,1.00000e-09,1.00000e-09
9.11000e+00,1.00000e-09,1.00000e-09,1.00000e-09,1.00000e-09
9.12000e+00,1.99998e+00,1.99998e+00,1.99998e+00,1.99998e+00
9.13000e+00,9.99992e-01,2.50000e+00,9.99992e-01,9.99992e-01
9.14000e+00,9.99992e-01,9.99992e-01,9.99992e-01,9.99992e-01
9.15000e+00,6.00000e+00,6.00000e+00,8.00000e+00,7.00000e+00
9.16000e+00,1.99999e+00,1.99999e+00,1.99999e+00,3.00000e+00
9.17000e+00,1.00000e-09,1.00000e-09,1.00000e-09,1.00000e-09
9.18000e+00,1.99999e+00,1.99999e+00,1.99999e+00,1.99999e+00
9.19000e+00,9.99992e-01,9.99992e-01,9.99992e-01,9.99992e-01
9.20000e+00,4.08806e+00,3.08806e+00,3.08806e+00,3.08806e+00
9.21000e+00,1.00000e-09,1.00000e-09,1.00000e-09,1.00000e-09
9.22000e+00,9.99992e-01,9.99992e-01,9.99992e-01,9.99992e-01
9.23000e+00,1.00000e+00,5.00000e-01,1.00000e+00,1.00000e+00
9.24000e+00,1.34727e+01,1.45167e+01,1.35167e+01,1.25167e+01
9.25000e+00,1.04403e+00,5.22015e-01,1.00000e-09,1.00000e-09
9.26000e+00,3.04402e+00,3.04402e+00,3.04402e+00,3.04402e+00
9.27000e+00,4.00000e+00,3.50000e+00,3.00000e+00,3.00000e+00
9.28000e+00,1.00000e+00,1.00000e+00,1.00000e+00,1.00000e+00
9.29000e+00,1.99999e+00,1.99999e+00,1.99999e+00,1.99999e+00
9.30000e+00,6.70000e+02,6.85000e+02,6.84000e+02,6.83000e+02
9.31000e+00,1.00000e+00,1.00000e+00,1.00000e+00,1.00000e+00
9.32000e+00,1.99999e+00,1.99999e+00,1.99999e+00,1.99999e+00
9.33000e+00,2.04404e+00,2.04404e+00,2.04404e+00,2.04404e+00
9.34000e+00,1.00000e-09,1.00000e-09,1.00000e-09,1.00000e-09
9.35000e+00,1.00000e+00,1.52201e+00,1.00000e+00,2.04402e+00
9.36000e+00,4.00000e+00,3.00000e+00,1.99999e+00,4.00000e+00
9.37000e+00,1.00000e-09,1.00000e-09,1.00000e-09,1.00000e-09
9.38000e+00,2.04404e+00,2.04404e+00,2.04404e+00,1.00000e+00
9.39000e+00,1.00000e-09,1.00000e-09,1.00000e-09,1.00000e-09
9.40000e+00,1.99999e+00,1.99999e+00,1.99999e+00,1.99999e+00
9.41000e+00,1.00000e+00,1.00000e+00,1.00000e+00,1.00000e-09
9.42000e+00,9.99992e-01,9.99992e-01,9.99992e-01,1.99999e+00
9.43000e+00,1.00000e-09,1.00000e-09,1.00000e-09,1.00000e-09
9.44000e+00,1.00000e+00,1.00000e+00,1.00000e+00,1.00000e+00
9.45000e+00,9.99992e-01,9.99992e-01,9.99992e-01,9.99992e-01
9.46000e+00,9.99992e-01,1.49999e+00,1.99999e+00,1.99999e+00
9.47000e+00,4.04402e+00,3.04402e+00,3.04402e+00,3.04402e+00
9.48000e+00,1.00000e+00,2.50000e+00,2.00000e+00,1.00000e+00
9.49000e+00,1.00000e+00,1.00000e+00,1.00000e+00,1.00000e+00
9.50000e+00,2.04402e+00,1.54402e+00,2.04402e+00,2.04402e+00
9.51000e+00,1.00000e-09,1.04403e+00,1.04403e+00,1.04403e+00
9.52000e+00,9.99992e-01,9.99992e-01,9.99992e-01,9.99992e-01
9.53000e+00,9.99992e-01,9.99992e-01,9.99992e-01,9.99992e-01
9.54000e+00,1.00000e-09,1.00000e-09,1.00000e-09,1.00000e-09
9.55000e+00,1.00000e-09,1.00000e-09,1.00000e-09,1.00000e-09
9.56000e+00,1.00000e-09,1.00000e-09,1.00000e-09,1.00000e-09
9.57000e+00,2.08110e+00,2.08110e+00,2.08110e+00,2.08110e+00
9.58000e+00,2.04404e+00,2.04404e+00,2.04404e+00,2.04404e+00
9.59000e+00,1.00000e-09,1.00000e+00,1.00000e+00,1.00000e-09
9.60000e+00,1.00000e+00,1.00000e+00,1.00000e+00,1.00000e+00
9.61000e+00,1.04403e+00,1.04403e+00,2.08806e+00,1.04403e+00
9.62000e+00,1.40000e+01,1.50000e+01,1.50000e+01,1.70000e+01
9.63000e+00,2.08806e+00,2.08806e+00,2.08806e+00,2.08806e+00
9.64000e+00,1.00000e-09,1.00000e-09,1.00000e-09,1.00000e-09
9.65000e+00,9.99992e-01,9.99992e-01,9.99992e-01,9.99992e-01
9.66000e+00,3.00000e+00,2.00000e+00,2.00000e+00,2.00000e+00
9.67000e+00,9.99992e-01,9.99992e-01,9.99992e-01,9.99992e-01
9.68000e+00,1.00000e-09,1.00000e-09,1.00000e-09,1.00000e-09
9.69000e+00,4.08806e+00,4.08806e+00,4.08806e+00,4.08806e+00
9.70000e+00,1.00000e-09,1.00000e-09,1.00000e-09,1.00000e-09
9.71000e+00,2.00000e+00,2.00000e+00,1.00000e-09,2.00000e+00
9.72000e+00,7.59180e+01,7.54316e+01,7.49016e+01,7.59016e+01
9.73000e+00,1.00000e-09,1.00000e-09,1.00000e-09,1.00000e-09
9.74000e+00,1.00000e-09,1.00000e-09,1.00000e-09,1.00000e-09
9.75000e+00,1.00000e-09,1.00000e-09,1.00000e-09,1.00000e-09
9.76000e+00,1.00000e+00,1.00000e+00,1.00000e+00,1.00000e+00
9.77000e+00,2.00000e+00,1.00000e+00,1.00000e+00,1.00000e+00
9.78000e+00,1.00000e+00,1.00000e+00,1.00000e+00,1.00000e+00
9.79000e+00,3.00000e+00,4.00000e+00,4.00000e+00,4.00000e+00
9.80000e+00,1.60000e+01,7.00000e+00,1.10000e+01,2.10000e+01
9.81000e+00,1.00000e+00,1.00000e+00,1.00000e+00,1.00000e+00
9.82000e+00,2.04402e+00,3.04402e+00,3.04402e+00,3.04402e+00
9.83000e+00,3.04402e+00,2.04404e+00,2.00000e+00,2.00000e+00
9.84000e+00,1.99999e+00,1.99999e+00,9.99992e-01,9.99992e-01
9.85000e+00,1.00000e-09,1.00000e-09,1.00000e-09,1.00000e-09
9.86000e+00,3.04402e+00,2.04402e+00,2.04402e+00,2.04402e+00
9.87000e+00,1.00000e-09,1.00000e-09,2.00000e+00,1.00000e-09
9.88000e+00,3.04402e+00,2.56604e+00,3.08806e+00,3.08806e+00
9.89000e+00,1.99999e+00,1.99999e+00,1.99999e+00,1.99999e+00
9.90000e+00,1.00000e+00,2.00000e+00,2.00000e+00,2.00000e+00
9.91000e+00,2.00000e+00,1.50000e+00,1.00000e+00,1.00000e+00
9.92000e+00,1.00000e+00,2.00000e+00,2.00000e+00,2.00000e+00
9.93000e+00,2.00000e+00,2.00000e+00,2.00000e+00,2.00000e+00
9.94000e+00,1.00000e-09,1.00000e-09,1.00000e-09,1.00000e-09
9.95000e+00,5.49030e+00,5.49030e+00,5.49030e+00,5.49030e+00
9.96000e+00,2.03304e+00,3.03304e+00,2.03304e+00,2.03304e+00
9.97000e+00,3.04402e+00,3.04402e+00,3.04402e+00,3.04402e+00
9.98000e+00,3.00000e+00,3.00000e+00,3.00000e+00,3.00000e+00
9.99000e+00,3.00000e+00,1.99999e+00,4.00000e+00,1.99999e+00
1.00000e+01,2.00000e+00,1.00000e+00,1.00000e+00,1.00000e+00
1.00100e+01,1.00000e+00,1.00000e+00,1.00000e+00,1.00000e+00
1.00200e+01,9.99992e-01,9.99992e-01,9.99992e-01,9.99992e-01
1.00300e+01,1.00000e-09,1.00000e-09,1.00000e-09,1.00000e-09
1.00400e+01,9.99992e-01,9.99992e-01,9.99992e-01,9.99992e-01
1.00500e+01,1.00629e+01,1.00629e+01,1.00629e+01,1.00629e+01
1.00600e+01,1.00000e-09,1.00000e+00,1.00000e+00,1.00000e-09
1.00700e+01,9.99992e-01,1.49999e+00,1.99999e+00,3.00000e+00
1.00800e+01,2.00000e+00,1.00000e+00,1.00000e+00,2.00000e+00
1.00900e+01,9.99992e-01,9.99992e-01,9.99992e-01,9.99992e-01
1.01000e+01,1.00000e-09,1.00000e-09,1.00000e-09,1.00000e-09
1.01100e+01,1.00000e+00,1.00000e+00,1.00000e+00,1.00000e+00
1.01200e+01,3.04402e+00,3.04402e+00,3.04402e+00,3.04402e+00
1.01300e+01,3.00000e+00,3.00000e+00,3.00000e+00,3.00000e+00
1.01400e+01,1.00000e-09,1.50000e+00,2.00000e+00,2.00000e+00
1.01500e+01,1.00000e-09,5.00000e-01,1.00000e-09,1.00000e-09
1.01600e+01,2.04402e+00,2.52201e+00,3.04402e+00,3.04402e+00
1.01700e+01,2.00000e+00,1.50000e+00,2.00000e+00,2.00000e+00
1.01800e+01,1.00000e-09,1.00000e-09,1.00000e+00,1.00000e+00
1.01900e+01,1.00000e-09,1.04403e+00,1.04403e+00,1.04403e+00
1.02000e+01,3.00000e+00,1.00000e+00,2.00000e+00,2.00000e+00
1.02100e+01,4.00000e+00,6.00000e+00,7.00000e+00,3.00000e+00
1.02200e+01,1.99999e+00,1.99999e+00,1.99999e+00,1.99999e+00
1.02300e+01,1.00000e+00,1.00000e+00,1.00000e+00,1.00000e+00
1.02400e+01,3.04402e+00,1.50000e+00,2.00000e+00,3.04402e+00
1.02500e+01,1.00000e-09,1.00000e-09,1.00000e-09,1.00000e-09
1.02600e+01,1.99999e+00,3.50000e+00,4.00000e+00,4.00000e+00
1.02700e+01,9.99992e-01,9.99992e-01,9.99992e-01,9.99992e-01
1.02800e+01,1.00000e+00,2.00000e+00,1.00000e+00,1.00000e+00
1.02900e+01,1.00000e-09,1.00000e-09,1.00000e-09,1.00000e-09
1.03000e+01,1.99999e+00,1.99999e+00,1.99999e+00,1.99999e+00
1.03100e+01,1.00000e-09,1.00000e+00,1.00000e+00,1.00000e+00
1.03200e+01,1.00000e+00,1.00000e+00,1.00000e+00,1.00000e+00
1.03300e+01,1.00000e-09,1.00000e+00,1.00000e-09,1.00000e-09
1.03400e+01,1.00000e-09,5.00000e-01,1.00000e-09,1.00000e-09
1.03500e+01,1.00000e+00,2.04402e+00,2.04402e+00,2.04402e+00
1.03600e+01,2.00000e+00,2.50000e+00,2.00000e+00,2.00000e+00
1.03700e+01,1.00000e+00,1.00000e+00,1.00000e+00,1.00000e+00
1.03800e+01,1.00000e-09,1.00000e-09,1.00000e-09,1.00000e-09
1.03900e+01,4.00000e+00,4.00000e+00,4.00000e+00,4.00000e+00
1.04000e+01,3.00000e+00,3.00000e+00,3.00000e+00,3.00000e+00
1.04100e+01,1.00000e-09,1.00000e-09,1.00000e-09,1.00000e-09
1.04200e+01,9.99992e-01,9.99992e-01,2.04402e+00,2.04402e+00
1.04300e+01,1.00000e+00,1.00000e+00,2.00000e+00,2.00000e+00
1.04400e+01,2.00000e+00,2.00000e+00,2.00000e+00,2.00000e+00
1.04500e+01,1.00000e-09,1.00000e-09,1.00000e-09,1.00000e-09
1.04600e+01,1.00000e+00,2.00000e+00,2.00000e+00,2.00000e+00
1.04700e+01,5.99998e+00,6.99998e+00,6.99998e+00,6.99998e+00
1.04800e+01,1.00000e+00,1.00000e-09,1.00000e-09,1.00000e-09
1.04900e+01,1.00000e-09,5.00000e-01,1.00000e-09,1.00000e-09
1.05000e+01,1.00000e-09,1.00000e-09,1.00000e-09,1.00000e-09
1.05100e+01,1.00000e+00,1.00000e+00,1.00000e+00,1.00000e+00
1.05200e+01,1.00000e+00,1.00000e-09,1.00000e-09,1.00000e-09
1.05300e+01,1.00000e+00,1.00000e+00,1.00000e+00,1.00000e+00
1.05400e+01,1.00000e+00,1.00000e+00,1.00000e+00,1.00000e+00
1.05500e+01,9.99992e-01,9.99992e-01,9.99992e-01,9.99992e-01
1.05600e+01,1.00000e+00,1.00000e+00,2.00000e+00,1.00000e+00
1.05700e+01,1.00000e+00,2.04402e+00,2.04402e+00,2.04402e+00
1.05800e+01,1.00000e-09,1.00000e-09,1.00000e-09,1.00000e-09
1.05900e+01,2.00000e+00,2.00000e+00,1.00000e+00,2.00000e+00
1.06000e+01,4.00000e+00,4.00000e+00,4.00000e+00,4.00000e+00
1.06100e+01,1.10000e+02,1.04000e+02,9.00000e+01,9.10000e+01
1.06200e+01,1.00000e-09,1.00000e-09,1.00000e-09,1.00000e-09
1.06300e+01,2.00000e+00,1.00000e+00,1.00000e+00,2.00000e+00
1.06400e+01,3.04402e+00,3.56604e+00,1.00000e+00,1.00000e+00
1.06500e+01,3.00000e+00,3.00000e+00,3.00000e+00,3.00000e+00
1.06600e+01,1.00000e+00,1.00000e+00,2.00000e+00,1.00000e+00
1.06700e+01,1.00000e-09,1.00000e-09,1.00000e-09,1.00000e-09
1.06800e+01,1.00000e-09,1.00000e-09,1.00000e-09,1.00000e-09
1.06900e+01,1.00000e-09,5.22015e-01,1.04403e+00,1.04403e+00
1.07000e+01,1.00000e+00,1.00000e+00,1.00000e+00,1.00000e+00
1.07100e+01,3.00000e+00,3.00000e+00,3.00000e+00,3.00000e+00
1.07200e+01,1.00000e+00,5.00000e-01,1.00000e+00,1.00000e-09
1.07300e+01,1.00000e+00,1.00000e+00,1.00000e+00,1.00000e+00
1.07400e+01,1.00000e-09,1.00000e-09,1.00000e-09,1.00000e-09
1.07500e+01,4.00000e+00,3.50000e+00,3.00000e+00,3.00000e+00
1.07600e+01,1.99998e+00,2.99998e+00,2.99998e+00,2.99998e+00
1.07700e+01,1.00000e+00,1.00000e+00,1.00000e+00,1.00000e+00
1.07800e+01,1.00000e-09,1.00000e-09,1.00000e-09,1.00000e-09
1.07900e+01,2.00000e+00,2.00000e+00,1.00000e+00,1.00000e+00
1.08000e+01,1.00000e-09,1.00000e-09,1.00000e-09,1.00000e-09
1.08100e+01,1.00000e+00,1.00000e+00,1.00000e+00,1.00000e+00
1.08200e+01,9.99992e-01,9.99992e-01,9.99992e-01,9.99992e-01
1.08300e+01,4.90000e+01,4.95000e+01,4.90000e+01,4.90000e+01
1.08400e+01,1.00000e+00,1.00000e+00,1.00000e+00,1.00000e+00
1.08500e+01,2.00000e+00,2.50000e+00,3.00000e+00,3.00000e+00
1.08600e+01,3.00000e+00,2.50000e+00,1.99999e+00,1.99999e+00
1.08700e+01,1.04403e+00,1.04403e+00,1.04403e+00,1.04403e+00
1.08800e+01,1.00000e+00,1.00000e+00,1.00000e+00,1.00000e+00
1.08900e+01,2.00000e+00,2.00000e+00,2.00000e+00,2.00000e+00
1.09000e+01,5.00000e+00,5.00000e+00,5.00000e+00,5.00000e+00
1.09100e+01,1.00000e-09,1.00000e-09,1.00000e-09,1.00000e-09
1.09200e+01,1.00000e+00,1.00000e+00,1.00000e+00,1.00000e+00
1.09300e+01,1.00000e-09,1.00000e-09,1.00000e-09,1.00000e-09
1.09400e+01,1.00000e-09,1.00000e-09,1.00000e-09,1.00000e-09
1.09500e+01,2.00000e+00,3.00000e+00,3.00000e+00,3.00000e+00
1.09600e+01,1.00000e-09,1.00000e-09,1.00000e-09,1.00000e-09
1.09700e+01,2.04402e+00,3.04402e+00,3.04402e+00,3.04402e+00
1.09800e+01,3.00000e+00,2.00000e+00,2.00000e+00,3.00000e+00
1.09900e+01,1.00000e-09,5.22015e-01,1.00000e-09,1.00000e-09
1.10000e+01,1.00000e-09,1.00000e+00,1.00000e+00,1.00000e+00
1.10100e+01,1.00000e-09,1.00000e-09,1.00000e-09,1.00000e-09
1.10200e+01,1.00000e-09,1.00000e-09,1.00000e-09,1.00000e-09
1.10300e+01,2.00000e+00,2.00000e+00,2.00000e+00,2.00000e+00
1.10400e+01,9.99992e-01,9.99992e-01,9.99992e-01,9.99992e-01
1.10500e+01,1.00000e-09,1.00000e-09,1.00000e-09,1.00000e-09
1.10600e+01,1.00000e-09,1.00000e+00,1.00000e+00,1.00000e-09
1.10700e+01,2.00000e+00,2.00000e+00,2.00000e+00,2.00000e+00
1.10800e+01,2.00000e+00,2.00000e+00,1.00000e+00,2.00000e+00
1.10900e+01,1.04403e+00,1.00000e-09,1.00000e-09,1.00000e-09
1.11000e+01,1.00000e-09,1.00000e-09,1.00000e-09,1.00000e-09
1.11100e+01,1.00000e+00,1.00000e+00,1.00000e+00,1.00000e+00
1.11200e+01,3.00000e+00,3.00000e+00,3.00000e+00,3.00000e+00
1.11300e+01,1.00000e-09,1.04403e+00,1.04403e+00,1.04403e+00
1.11400e+01,1.00000e+00,1.00000e+00,1.00000e+00,1.00000e+00
1.11500e+01,1.00000e-09,1.00000e-09,1.00000e-09,1.00000e-09
1.11600e+01,1.00000e-09,1.00000e+00,2.00000e+00,2.00000e+00
1.11700e+01,1.00000e+00,1.00000e+00,1.00000e+00,1.00000e+00
1.11800e+01,1.99999e+00,1.99999e+00,1.99999e+00,1.99999e+00
1.11900e+01,3.00000e+00,2.00000e+00,2.00000e+00,3.00000e+00
1.12000e+01,1.00000e+00,1.00000e+00,1.00000e+00,1.00000e+00
1.12100e+01,9.99992e-01,9.99992e-01,9.99992e-01,9.99992e-01
1.12200e+01,1.00000e-09,1.00000e-09,1.00000e-09,1.00000e-09
1.12300e+01,1.00000e-09,1.00000e-09,1.00000e-09,1.00000e-09
1.12400e+01,1.00000e+00,3.00000e+00,3.00000e+00,3.00000e+00
1.12500e+01,3.00000e+00,3.00000e+00,3.00000e+00,3.00000e+00
1.12600e+01,1.00000e-09,1.00000e-09,1.00000e-09,1.00000e-09
1.12700e+01,1.00000e-09,1.00000e-09,1.00000e-09,1.00000e-09
1.12800e+01,1.00000e-09,1.00000e-09,1.00000e-09,1.00000e-09
1.12900e+01,1.00000e+00,1.00000e+00,1.00000e+00,1.00000e+00
1.13000e+01,1.00000e-09,1.00000e-09,1.00000e-09,1.00000e-09
1.13100e+01,2.00000e+00,2.00000e+00,2.00000e+00,2.00000e+00
1.13200e+01,2.00000e+00,2.00000e+00,2.00000e+00,2.00000e+00
1.13300e+01,2.00000e+00,2.00000e+00,2.00000e+00,2.00000e+00
1.13400e+01,1.00000e+00,1.00000e+00,1.00000e+00,1.00000e+00
1.13500e+01,1.00000e-09,1.00000e-09,1.00000e-09,1.00000e-09
1.13600e+01,1.00000e-09,1.00000e+00,1.00000e+00,1.00000e+00
1.13700e+01,1.00000e+00,1.00000e+00,1.00000e+00,1.00000e+00
1.13800e+01,1.00000e+00,1.00000e+00,1.00000e+00,1.00000e+00
1.13900e+01,1.00000e-09,1.00000e-09,1.00000e-09,1.00000e-09
1.14000e+01,1.00000e+00,2.00000e+00,2.00000e+00,2.00000e+00
1.14100e+01,2.00000e+00,1.50000e+00,2.00000e+00,2.00000e+00
1.14200e+01,2.00000e+00,2.00000e+00,2.00000e+00,2.00000e+00
1.14300e+01,1.00000e+00,1.00000e+00,1.00000e+00,1.00000e+00
1.14400e+01,2.00000e+00,1.00000e+00,1.00000e+00,2.00000e+00
1.14500e+01,1.00000e+00,1.00000e+00,1.00000e+00,1.00000e+00
1.14600e+01,1.00000e+00,1.00000e+00,1.00000e+00,1.00000e+00
1.14700e+01,1.99999e+00,1.99999e+00,1.99999e+00,1.99999e+00
1.14800e+01,1.00000e-09,1.00000e+00,1.00000e+00,1.00000e+00
1.14900e+01,1.00000e+00,1.00000e+00,1.00000e+00,1.00000e+00
1.15000e+01,1.00000e+00,1.00000e+00,1.00000e+00,1.00000e+00
1.15100e+01,1.00000e+00,2.00000e+00,2.00000e+00,2.00000e+00
1.15200e+01,1.00000e-09,1.00000e-09,1.00000e-09,1.00000e-09
1.15300e+01,1.00000e-09,1.00000e-09,1.00000e-09,1.00000e-09
1.15400e+01,1.00000e+00,1.00000e+00,1.00000e+00,1.00000e+00
1.15500e+01,2.00000e+00,2.00000e+00,3.00000e+00,3.00000e+00
1.15600e+01,1.00000e-09,1.00000e-09,1.00000e-09,1.00000e-09
1.15700e+01,1.00000e-09,1.00000e-09,1.00000e-09,1.00000e-09
1.15800e+01,3.00000e+00,3.00000e+00,3.00000e+00,3.00000e+00
1.15900e+01,1.00000e-09,1.00000e-09,1.00000e-09,1.00000e-09
1.16000e+01,1.00000e+00,1.00000e+00,1.00000e+00,1.00000e+00
1.16100e+01,1.00000e-09,1.00000e-09,1.00000e-09,1.00000e-09
1.16200e+01,2.00000e+00,1.00000e+00,1.00000e+00,1.00000e+00
1.16300e+01,2.00000e+00,2.00000e+00,2.00000e+00,2.00000e+00
1.16400e+01,1.00000e-09,1.00000e-09,1.00000e-09,1.00000e-09
1.16500e+01,1.00000e+00,1.00000e+00,2.00000e+00,2.00000e+00
1.16600e+01,1.00000e+00,1.00000e+00,1.00000e+00,2.00000e+00
1.16700e+01,2.00000e+00,2.00000e+00,2.00000e+00,2.00000e+00
1.16800e+01,1.00000e-09,1.00000e-09,1.00000e-09,1.00000e-09
1.16900e+01,1.00000e-09,1.00000e-09,1.00000e-09,1.00000e-09
1.17000e+01,1.00000e-09,1.00000e-09,1.00000e-09,1.00000e-09
1.17100e+01,1.00000e-09,1.00000e-09,1.00000e-09,1.00000e-09
1.17200e+01,1.00000e-09,1.00000e-09,1.00000e-09,1.00000e-09
1.17300e+01,1.00000e-09,1.00000e-09,1.00000e-09,1.00000e-09
1.17400e+01,1.00000e+00,1.00000e-09,1.00000e-09,1.00000e-09
1.17500e+01,1.00000e-09,1.00000e-09,1.00000e-09,1.00000e-09
1.17600e+01,1.00000e-09,1.00000e-09,1.00000e-09,1.00000e-09
1.17700e+01,1.00000e-09,1.00000e-09,1.00000e-09,1.00000e-09
1.17800e+01,3.00000e+00,2.00000e+00,2.00000e+00,3.00000e+00
1.17900e+01,3.00000e+00,3.00000e+00,3.00000e+00,3.00000e+00
1.18000e+01,1.00000e+00,1.00000e+00,1.00000e+00,1.00000e+00
1.18100e+01,1.00000e+00,1.00000e+00,1.00000e-09,1.00000e+00
1.18200e+01,1.00000e-09,1.00000e-09,1.00000e-09,1.00000e-09
1.18300e+01,1.04403e+00,1.04403e+00,1.04403e+00,1.04403e+00
1.18400e+01,1.00000e+00,1.00000e+00,1.00000e+00,1.00000e+00
1.18500e+01,1.00000e-09,1.00000e-09,1.00000e-09,1.00000e-09
1.18600e+01,1.00000e-09,1.00000e-09,1.00000e-09,1.00000e-09
1.18700e+01,1.00000e-09,1.00000e-09,1.00000e-09,1.00000e-09
1.18800e+01,1.00000e-09,1.00000e-09,1.00000e-09,1.00000e-09
1.18900e+01,2.00000e+00,2.00000e+00,2.00000e+00,2.00000e+00
1.19000e+01,1.00000e+00,1.00000e+00,2.00000e+00,2.00000e+00
1.19100e+01,1.00000e-09,1.00000e-09,1.00000e-09,1.00000e-09
1.19200e+01,1.00000e-09,1.00000e-09,1.00000e-09,1.00000e-09
1.19300e+01,1.00000e-09,1.00000e-09,1.00000e-09,1.00000e-09
1.19400e+01,1.00000e+00,1.00000e+00,1.00000e+00,1.00000e+00
1.19500e+01,1.00000e-09,1.00000e-09,1.00000e-09,1.00000e-09
1.19600e+01,2.00000e+00,1.00000e+00,1.00000e+00,1.00000e+00
1.19700e+01,1.00000e+00,1.00000e+00,1.00000e+00,1.00000e+00
1.19800e+01,1.00000e-09,1.00000e-09,1.00000e-09,1.00000e-09
1.19900e+01,1.00000e-09,1.00000e-09,1.00000e-09,1.00000e-09
1.20000e+01,1.00000e-09,1.00000e-09,1.00000e-09,1.00000e-09

## Sheet: 10cm pulse hight spectrum
Energy [MeV],Counts SiO,Counts SiO + 50 ppm Gd,Counts SiO + 100 ppm Gd,Counts SiO + 150 ppm Gd
1.00000e-05,1.35810e+03,1.44363e+03,1.51300e+03,1.56706e+03
1.00000e-02,1.02992e+06,1.09384e+06,1.14670e+06,1.19026e+06
2.00000e-02,2.37952e+05,2.54663e+05,2.68356e+05,2.79666e+05
3.00000e-02,1.01330e+05,1.11202e+05,1.19102e+05,1.25590e+05
4.00000e-02,1.38142e+05,1.52429e+05,1.63904e+05,1.73336e+05
5.00000e-02,1.86361e+05,2.06287e+05,2.22388e+05,2.35454e+05
6.00000e-02,2.28850e+05,2.53948e+05,2.74126e+05,2.90776e+05
7.00000e-02,2.55862e+05,2.84153e+05,3.06932e+05,3.25802e+05
8.00000e-02,2.64558e+05,2.93917e+05,3.17688e+05,3.37328e+05
9.00000e-02,2.59766e+05,2.88287e+05,3.11212e+05,3.30448e+05
1.00000e-01,2.46440e+05,2.73264e+05,2.94998e+05,3.13012e+05
1.10000e-01,2.31208e+05,2.56062e+05,2.75926e+05,2.92748e+05
1.20000e-01,2.16452e+05,2.38992e+05,2.57462e+05,2.72950e+05
1.30000e-01,2.03136e+05,2.23960e+05,2.40904e+05,2.55080e+05
1.40000e-01,1.90696e+05,2.09956e+05,2.25614e+05,2.38390e+05
1.50000e-01,1.79507e+05,1.97050e+05,2.11338e+05,2.23020e+05
1.60000e-01,1.69257e+05,1.85331e+05,1.98801e+05,2.09732e+05
1.70000e-01,1.60250e+05,1.75149e+05,1.87580e+05,1.97835e+05
1.80000e-01,1.51967e+05,1.66076e+05,1.77773e+05,1.87183e+05
1.90000e-01,1.44689e+05,1.57765e+05,1.68523e+05,1.77332e+05
2.00000e-01,1.37818e+05,1.50033e+05,1.60229e+05,1.68590e+05
2.10000e-01,1.31674e+05,1.43254e+05,1.52928e+05,1.60918e+05
2.20000e-01,1.26270e+05,1.37365e+05,1.46404e+05,1.53829e+05
2.30000e-01,1.21290e+05,1.31790e+05,1.40284e+05,1.47255e+05
2.40000e-01,1.16343e+05,1.26267e+05,1.34269e+05,1.41086e+05
2.50000e-01,1.10998e+05,1.20674e+05,1.28131e+05,1.34426e+05
2.60000e-01,1.05521e+05,1.14351e+05,1.21420e+05,1.27490e+05
2.70000e-01,9.97982e+04,1.07964e+05,1.14735e+05,1.20242e+05
2.80000e-01,9.39716e+04,1.01652e+05,1.08068e+05,1.13403e+05
2.90000e-01,8.85082e+04,9.57770e+04,1.01793e+05,1.06963e+05
3.00000e-01,8.35230e+04,9.03665e+04,9.63118e+04,1.01018e+05
3.10000e-01,7.88542e+04,8.56124e+04,9.09234e+04,9.52396e+04
3.20000e-01,7.47974e+04,8.09913e+04,8.59440e+04,9.02744e+04
3.30000e-01,7.08168e+04,7.65413e+04,8.15456e+04,8.54986e+04
3.40000e-01,6.71754e+04,7.26501e+04,7.72788e+04,8.11256e+04
3.50000e-01,6.35376e+04,6.89008e+04,7.34622e+04,7.71052e+04
3.60000e-01,6.03664e+04,6.55037e+04,6.98236e+04,7.30850e+04
3.70000e-01,5.75410e+04,6.24026e+04,6.62966e+04,6.98082e+04
3.80000e-01,5.48876e+04,5.93929e+04,6.34612e+04,6.66312e+04
3.90000e-01,5.24984e+04,5.70237e+04,6.07278e+04,6.38394e+04
4.00000e-01,5.05274e+04,5.48600e+04,5.84870e+04,6.13888e+04
4.10000e-01,4.88638e+04,5.29542e+04,5.65202e+04,5.92218e+04
4.20000e-01,4.75770e+04,5.15477e+04,5.48868e+04,5.76226e+04
4.30000e-01,4.64538e+04,5.03811e+04,5.35818e+04,5.63272e+04
4.40000e-01,4.57482e+04,4.95263e+04,5.27504e+04,5.53126e+04
4.50000e-01,4.58618e+04,4.94967e+04,5.26762e+04,5.50582e+04
4.60000e-01,4.66824e+04,5.04726e+04,5.33542e+04,5.58596e+04
4.70000e-01,4.87894e+04,5.24033e+04,5.54146e+04,5.78636e+04
4.80000e-01,5.22070e+04,5.57797e+04,5.88708e+04,6.12612e+04
4.90000e-01,5.63830e+04,5.99886e+04,6.29644e+04,6.54440e+04
5.00000e-01,6.01344e+04,6.37890e+04,6.68036e+04,6.93134e+04
5.10000e-01,6.25090e+04,6.62747e+04,6.93562e+04,7.18288e+04
5.20000e-01,6.23182e+04,6.60346e+04,6.90488e+04,7.16046e+04
5.30000e-01,5.91768e+04,6.27655e+04,6.56720e+04,6.79822e+04
5.40000e-01,5.37232e+04,5.71514e+04,5.99094e+04,6.21172e+04
5.50000e-01,4.70982e+04,5.01128e+04,5.26632e+04,5.47504e+04
5.60000e-01,4.03644e+04,4.32913e+04,4.56714e+04,4.76224e+04
5.70000e-01,3.47452e+04,3.75502e+04,3.97956e+04,4.15830e+04
5.80000e-01,3.06866e+04,3.32445e+04,3.53350e+04,3.71374e+04
5.90000e-01,2.79048e+04,3.02591e+04,3.23534e+04,3.39930e+04
6.00000e-01,2.59894e+04,2.84061e+04,3.04358e+04,3.20994e+04
6.10000e-01,2.49456e+04,2.72506e+04,2.92056e+04,3.08566e+04
6.20000e-01,2.40778e+04,2.63667e+04,2.83118e+04,2.98200e+04
6.30000e-01,2.35030e+04,2.57733e+04,2.77530e+04,2.91438e+04
6.40000e-01,2.30226e+04,2.52711e+04,2.70988e+04,2.85876e+04
6.50000e-01,2.24806e+04,2.47375e+04,2.65682e+04,2.80102e+04
6.60000e-01,2.20988e+04,2.43095e+04,2.60004e+04,2.75070e+04
6.70000e-01,2.17748e+04,2.39279e+04,2.56582e+04,2.71262e+04
6.80000e-01,2.14814e+04,2.36129e+04,2.53476e+04,2.66836e+04
6.90000e-01,2.12632e+04,2.33202e+04,2.51338e+04,2.64718e+04
7.00000e-01,2.12058e+04,2.32970e+04,2.49082e+04,2.63732e+04
7.10000e-01,2.15040e+04,2.34893e+04,2.51392e+04,2.64770e+04
7.20000e-01,2.19894e+04,2.39416e+04,2.55620e+04,2.69608e+04
7.30000e-01,2.28174e+04,2.48320e+04,2.64760e+04,2.76984e+04
7.40000e-01,2.41186e+04,2.60677e+04,2.76596e+04,2.89728e+04
7.50000e-01,2.57288e+04,2.76357e+04,2.92232e+04,3.04168e+04
7.60000e-01,2.74736e+04,2.93287e+04,3.08066e+04,3.21238e+04
7.70000e-01,2.90238e+04,3.08774e+04,3.24490e+04,3.35692e+04
7.80000e-01,3.00382e+04,3.18221e+04,3.32492e+04,3.44714e+04
7.90000e-01,3.01218e+04,3.18896e+04,3.33696e+04,3.45766e+04
8.00000e-01,2.93940e+04,3.11247e+04,3.26148e+04,3.37856e+04
8.10000e-01,2.79912e+04,2.96525e+04,3.09810e+04,3.22604e+04
8.20000e-01,2.58996e+04,2.76341e+04,2.89732e+04,3.01426e+04
8.30000e-01,2.37700e+04,2.54294e+04,2.68104e+04,2.79640e+04
8.40000e-01,2.18536e+04,2.34680e+04,2.47494e+04,2.59298e+04
8.50000e-01,2.01600e+04,2.17923e+04,2.31600e+04,2.42390e+04
8.60000e-01,1.89366e+04,2.05170e+04,2.18342e+04,2.29714e+04
8.70000e-01,1.81562e+04,1.97569e+04,2.11190e+04,2.21584e+04
8.80000e-01,1.76021e+04,1.91478e+04,2.04856e+04,2.15502e+04
8.90000e-01,1.72583e+04,1.88184e+04,2.01358e+04,2.11878e+04
9.00000e-01,1.70341e+04,1.86151e+04,1.99590e+04,2.10226e+04
9.10000e-01,1.68083e+04,1.84536e+04,1.97713e+04,2.09146e+04
9.20000e-01,1.67606e+04,1.83428e+04,1.96658e+04,2.08228e+04
9.30000e-01,1.64559e+04,1.81115e+04,1.94657e+04,2.05906e+04
9.40000e-01,1.62855e+04,1.79055e+04,1.93064e+04,2.04250e+04
9.50000e-01,1.59724e+04,1.76450e+04,1.90090e+04,2.02392e+04
9.60000e-01,1.57420e+04,1.74166e+04,1.87856e+04,1.99176e+04
9.70000e-01,1.54224e+04,1.70495e+04,1.84706e+04,1.95681e+04
9.80000e-01,1.50449e+04,1.66802e+04,1.81402e+04,1.92013e+04
9.90000e-01,1.47266e+04,1.64061e+04,1.77513e+04,1.88208e+04
1.00000e+00,1.44349e+04,1.60958e+04,1.74545e+04,1.85396e+04
1.01000e+00,1.41495e+04,1.58414e+04,1.71375e+04,1.82165e+04
1.02000e+00,1.40671e+04,1.56413e+04,1.68858e+04,1.79625e+04
1.03000e+00,1.39022e+04,1.54435e+04,1.67444e+04,1.77429e+04
1.04000e+00,1.38215e+04,1.53685e+04,1.65158e+04,1.75630e+04
1.05000e+00,1.37920e+04,1.52966e+04,1.64657e+04,1.74777e+04
1.06000e+00,1.39016e+04,1.53166e+04,1.64247e+04,1.74482e+04
1.07000e+00,1.41032e+04,1.54943e+04,1.66732e+04,1.75301e+04
1.08000e+00,1.44816e+04,1.58235e+04,1.69507e+04,1.79139e+04
1.09000e+00,1.50604e+04,1.63577e+04,1.74431e+04,1.83365e+04
1.10000e+00,1.58761e+04,1.71600e+04,1.82476e+04,1.91159e+04
1.11000e+00,1.69918e+04,1.82110e+04,1.93100e+04,2.01868e+04
1.12000e+00,1.82388e+04,1.95237e+04,2.05868e+04,2.13534e+04
1.13000e+00,1.97329e+04,2.09865e+04,2.20110e+04,2.28950e+04
1.14000e+00,2.10988e+04,2.23631e+04,2.33898e+04,2.42160e+04
1.15000e+00,2.24242e+04,2.36378e+04,2.45938e+04,2.53868e+04
1.16000e+00,2.33918e+04,2.45563e+04,2.55032e+04,2.63716e+04
1.17000e+00,2.38098e+04,2.49915e+04,2.59812e+04,2.67574e+04
1.18000e+00,2.37994e+04,2.49962e+04,2.59890e+04,2.68108e+04
1.19000e+00,2.32372e+04,2.44711e+04,2.54310e+04,2.62136e+04
1.20000e+00,2.22832e+04,2.34641e+04,2.44398e+04,2.52932e+04
1.21000e+00,2.09718e+04,2.21321e+04,2.31206e+04,2.39992e+04
1.22000e+00,1.95669e+04,2.07904e+04,2.17904e+04,2.25324e+04
1.23000e+00,1.82473e+04,1.94089e+04,2.03838e+04,2.12070e+04
1.24000e+00,1.68812e+04,1.81169e+04,1.90952e+04,1.98354e+04
1.25000e+00,1.59311e+04,1.70639e+04,1.80182e+04,1.88300e+04
1.26000e+00,1.50874e+04,1.62189e+04,1.71381e+04,1.79866e+04
1.27000e+00,1.44735e+04,1.56223e+04,1.64935e+04,1.73375e+04
1.28000e+00,1.41257e+04,1.52669e+04,1.61239e+04,1.68741e+04
1.29000e+00,1.38286e+04,1.49005e+04,1.57967e+04,1.65625e+04
1.30000e+00,1.36908e+04,1.47484e+04,1.56261e+04,1.63902e+04
1.31000e+00,1.35417e+04,1.45896e+04,1.54577e+04,1.62181e+04
1.32000e+00,1.34670e+04,1.45587e+04,1.54191e+04,1.62071e+04
1.33000e+00,1.34530e+04,1.44675e+04,1.53751e+04,1.60174e+04
1.34000e+00,1.34234e+04,1.44505e+04,1.52767e+04,1.59996e+04
1.35000e+00,1.33973e+04,1.43945e+04,1.52483e+04,1.59468e+04
1.36000e+00,1.33778e+04,1.44222e+04,1.52558e+04,1.59016e+04
1.37000e+00,1.33825e+04,1.43660e+04,1.52311e+04,1.59380e+04
1.38000e+00,1.33934e+04,1.43615e+04,1.51583e+04,1.58043e+04
1.39000e+00,1.34097e+04,1.43413e+04,1.51948e+04,1.58113e+04
1.40000e+00,1.33737e+04,1.43909e+04,1.51790e+04,1.58683e+04
1.41000e+00,1.34765e+04,1.44347e+04,1.52688e+04,1.58653e+04
1.42000e+00,1.35078e+04,1.44403e+04,1.52894e+04,1.59241e+04
1.43000e+00,1.35812e+04,1.45463e+04,1.53645e+04,1.60204e+04
1.44000e+00,1.35300e+04,1.45341e+04,1.53375e+04,1.60131e+04
1.45000e+00,1.35740e+04,1.45409e+04,1.53193e+04,1.59542e+04
1.46000e+00,1.36012e+04,1.45618e+04,1.53583e+04,1.59995e+04
1.47000e+00,1.35675e+04,1.45318e+04,1.53234e+04,1.59459e+04
1.48000e+00,1.36375e+04,1.45439e+04,1.53278e+04,1.60103e+04
1.49000e+00,1.35105e+04,1.44783e+04,1.52768e+04,1.58736e+04
1.50000e+00,1.35314e+04,1.44939e+04,1.52280e+04,1.58462e+04
1.51000e+00,1.35747e+04,1.44804e+04,1.52379e+04,1.58722e+04
1.52000e+00,1.36055e+04,1.44891e+04,1.52166e+04,1.58309e+04
1.53000e+00,1.35798e+04,1.45274e+04,1.52218e+04,1.58889e+04
1.54000e+00,1.36360e+04,1.45315e+04,1.52603e+04,1.58732e+04
1.55000e+00,1.37567e+04,1.46572e+04,1.53930e+04,1.59781e+04
1.56000e+00,1.38517e+04,1.47195e+04,1.54361e+04,1.60281e+04
1.57000e+00,1.40385e+04,1.49015e+04,1.55658e+04,1.61847e+04
1.58000e+00,1.41415e+04,1.50736e+04,1.57734e+04,1.63240e+04
1.59000e+00,1.44093e+04,1.52613e+04,1.59365e+04,1.64838e+04
1.60000e+00,1.46124e+04,1.54857e+04,1.61428e+04,1.67441e+04
1.61000e+00,1.48536e+04,1.57115e+04,1.63837e+04,1.69142e+04
1.62000e+00,1.52174e+04,1.60428e+04,1.66954e+04,1.72582e+04
1.63000e+00,1.55529e+04,1.63089e+04,1.70034e+04,1.75417e+04
1.64000e+00,1.59383e+04,1.67330e+04,1.74280e+04,1.79508e+04
1.65000e+00,1.63690e+04,1.71544e+04,1.77566e+04,1.83780e+04
1.66000e+00,1.68075e+04,1.76362e+04,1.82989e+04,1.87904e+04
1.67000e+00,1.73268e+04,1.81099e+04,1.88028e+04,1.93252e+04
1.68000e+00,1.78828e+04,1.86211e+04,1.92520e+04,1.97746e+04
1.69000e+00,1.83011e+04,1.90506e+04,1.96855e+04,2.01840e+04
1.70000e+00,1.86586e+04,1.94448e+04,2.00370e+04,2.05772e+04
1.71000e+00,1.89551e+04,1.96617e+04,2.02950e+04,2.08560e+04
1.72000e+00,1.89216e+04,1.96627e+04,2.02808e+04,2.07724e+04
1.73000e+00,1.87348e+04,1.95280e+04,2.01706e+04,2.06624e+04
1.74000e+00,1.85183e+04,1.92396e+04,1.99108e+04,2.03364e+04
1.75000e+00,1.81091e+04,1.87961e+04,1.94601e+04,1.99658e+04
1.76000e+00,1.75275e+04,1.82639e+04,1.88321e+04,1.94044e+04
1.77000e+00,1.70287e+04,1.77763e+04,1.84076e+04,1.88580e+04
1.78000e+00,1.64658e+04,1.71603e+04,1.77537e+04,1.82838e+04
1.79000e+00,1.59882e+04,1.67100e+04,1.72779e+04,1.78355e+04
1.80000e+00,1.55995e+04,1.63685e+04,1.69622e+04,1.74239e+04
1.81000e+00,1.53972e+04,1.61202e+04,1.67021e+04,1.72617e+04
1.82000e+00,1.52422e+04,1.59850e+04,1.65616e+04,1.70781e+04
1.83000e+00,1.52415e+04,1.59526e+04,1.65171e+04,1.70229e+04
1.84000e+00,1.53058e+04,1.60235e+04,1.66105e+04,1.70677e+04
1.85000e+00,1.55508e+04,1.62424e+04,1.68419e+04,1.73782e+04
1.86000e+00,1.58111e+04,1.65155e+04,1.70919e+04,1.76462e+04
1.87000e+00,1.63458e+04,1.70508e+04,1.76590e+04,1.80979e+04
1.88000e+00,1.68909e+04,1.75787e+04,1.81387e+04,1.86853e+04
1.89000e+00,1.74912e+04,1.81953e+04,1.87676e+04,1.92390e+04
1.90000e+00,1.81638e+04,1.88110e+04,1.94001e+04,1.98308e+04
1.91000e+00,1.88801e+04,1.95233e+04,2.00866e+04,2.05502e+04
1.92000e+00,1.95031e+04,2.01322e+04,2.06474e+04,2.11688e+04
1.93000e+00,1.99695e+04,2.06117e+04,2.10868e+04,2.15862e+04
1.94000e+00,2.02252e+04,2.08710e+04,2.14508e+04,2.19330e+04
1.95000e+00,2.03366e+04,2.09856e+04,2.15136e+04,2.19794e+04
1.96000e+00,2.01662e+04,2.08023e+04,2.13270e+04,2.18042e+04
1.97000e+00,1.95008e+04,2.01687e+04,2.06812e+04,2.11076e+04
1.98000e+00,1.87311e+04,1.93631e+04,1.99496e+04,2.03118e+04
1.99000e+00,1.75670e+04,1.81937e+04,1.88033e+04,1.92401e+04
2.00000e+00,1.63313e+04,1.70041e+04,1.75280e+04,1.79998e+04
2.01000e+00,1.49922e+04,1.55799e+04,1.61325e+04,1.65946e+04
2.02000e+00,1.35426e+04,1.41945e+04,1.47010e+04,1.51308e+04
2.03000e+00,1.21886e+04,1.27886e+04,1.33165e+04,1.37572e+04
2.04000e+00,1.08510e+04,1.15085e+04,1.20483e+04,1.24720e+04
2.05000e+00,9.77418e+03,1.04103e+04,1.09527e+04,1.13511e+04
2.06000e+00,8.86512e+03,9.48939e+03,1.00193e+04,1.04783e+04
2.07000e+00,8.18740e+03,8.80440e+03,9.35244e+03,9.76424e+03
2.08000e+00,7.73204e+03,8.35265e+03,8.87508e+03,9.30688e+03
2.09000e+00,7.55016e+03,8.20002e+03,8.69998e+03,9.13630e+03
2.10000e+00,7.81188e+03,8.40148e+03,8.92184e+03,9.34990e+03
2.11000e+00,8.43732e+03,9.07399e+03,9.55958e+03,1.00050e+04
2.12000e+00,9.51174e+03,1.01005e+04,1.06317e+04,1.10275e+04
2.13000e+00,1.10507e+04,1.16887e+04,1.22074e+04,1.25822e+04
2.14000e+00,1.31611e+04,1.37412e+04,1.42288e+04,1.46794e+04
2.15000e+00,1.57535e+04,1.63299e+04,1.68079e+04,1.72151e+04
2.16000e+00,1.87570e+04,1.93754e+04,1.98881e+04,2.02642e+04
2.17000e+00,2.20116e+04,2.25526e+04,2.30230e+04,2.34174e+04
2.18000e+00,2.55466e+04,2.61149e+04,2.65282e+04,2.69480e+04
2.19000e+00,2.88280e+04,2.93417e+04,2.98560e+04,3.02562e+04
2.20000e+00,3.18092e+04,3.23583e+04,3.28304e+04,3.32152e+04
2.21000e+00,3.41354e+04,3.46562e+04,3.51246e+04,3.55138e+04
2.22000e+00,3.55548e+04,3.60721e+04,3.64962e+04,3.68980e+04
2.23000e+00,3.60216e+04,3.65339e+04,3.69722e+04,3.73354e+04
2.24000e+00,3.54302e+04,3.59279e+04,3.63584e+04,3.66676e+04
2.25000e+00,3.38898e+04,3.43835e+04,3.48080e+04,3.51746e+04
2.26000e+00,3.14176e+04,3.19033e+04,3.23334e+04,3.26818e+04
2.27000e+00,2.83110e+04,2.88112e+04,2.92648e+04,2.96520e+04
2.28000e+00,2.48206e+04,2.53368e+04,2.57454e+04,2.61528e+04
2.29000e+00,2.12482e+04,2.17798e+04,2.22430e+04,2.26200e+04
2.30000e+00,1.77298e+04,1.82284e+04,1.87023e+04,1.90989e+04
2.31000e+00,1.45893e+04,1.51402e+04,1.55751e+04,1.59135e+04
2.32000e+00,1.17973e+04,1.23726e+04,1.28084e+04,1.31667e+04
2.33000e+00,9.49968e+03,1.00520e+04,1.04882e+04,1.08547e+04
2.34000e+00,7.66324e+03,8.19786e+03,8.65688e+03,9.02512e+03
2.35000e+00,6.28358e+03,6.80891e+03,7.28812e+03,7.61934e+03
2.36000e+00,5.17450e+03,5.71753e+03,6.17514e+03,6.55496e+03
2.37000e+00,4.48824e+03,5.00353e+03,5.41856e+03,5.83844e+03
2.38000e+00,3.93882e+03,4.47145e+03,4.89964e+03,5.28558e+03
2.39000e+00,3.58428e+03,4.12078e+03,4.55684e+03,4.91640e+03
2.40000e+00,3.37476e+03,3.89308e+03,4.31394e+03,4.65786e+03
2.41000e+00,3.26436e+03,3.76532e+03,4.19432e+03,4.56662e+03
2.42000e+00,3.17284e+03,3.67659e+03,4.10186e+03,4.48970e+03
2.43000e+00,3.11724e+03,3.64952e+03,4.10010e+03,4.42620e+03
2.44000e+00,3.12988e+03,3.60816e+03,4.03836e+03,4.38728e+03
2.45000e+00,3.09274e+03,3.60224e+03,4.06196e+03,4.40914e+03
2.46000e+00,3.13634e+03,3.64885e+03,4.03268e+03,4.40282e+03
2.47000e+00,3.14342e+03,3.66861e+03,4.08080e+03,4.40770e+03
2.48000e+00,3.18904e+03,3.63432e+03,4.05488e+03,4.40808e+03
2.49000e+00,3.16812e+03,3.65298e+03,4.08044e+03,4.41858e+03
2.50000e+00,3.17972e+03,3.68265e+03,4.08788e+03,4.45932e+03
2.51000e+00,3.20220e+03,3.69016e+03,4.08852e+03,4.45606e+03
2.52000e+00,3.22542e+03,3.69853e+03,4.13564e+03,4.41942e+03
2.53000e+00,3.22160e+03,3.71568e+03,4.12464e+03,4.47006e+03
2.54000e+00,3.20800e+03,3.71763e+03,4.08168e+03,4.41280e+03
2.55000e+00,3.20092e+03,3.67439e+03,4.09012e+03,4.41402e+03
2.56000e+00,3.19192e+03,3.66784e+03,4.06436e+03,4.41568e+03
2.57000e+00,3.14846e+03,3.61451e+03,4.01230e+03,4.36032e+03
2.58000e+00,3.13334e+03,3.63299e+03,3.99474e+03,4.28486e+03
2.59000e+00,3.09562e+03,3.55594e+03,3.95732e+03,4.28082e+03
2.60000e+00,3.03772e+03,3.50430e+03,3.89398e+03,4.18518e+03
2.61000e+00,2.99842e+03,3.47887e+03,3.85160e+03,4.22896e+03
2.62000e+00,2.96900e+03,3.44228e+03,3.81046e+03,4.14094e+03
2.63000e+00,2.92854e+03,3.38653e+03,3.75622e+03,4.09668e+03
2.64000e+00,2.87952e+03,3.35126e+03,3.71238e+03,4.02944e+03
2.65000e+00,2.86248e+03,3.28768e+03,3.69572e+03,3.99716e+03
2.66000e+00,2.80364e+03,3.26258e+03,3.62524e+03,3.91796e+03
2.67000e+00,2.72526e+03,3.17768e+03,3.56028e+03,3.86930e+03
2.68000e+00,2.71270e+03,3.17552e+03,3.51288e+03,3.84440e+03
2.69000e+00,2.66860e+03,3.11697e+03,3.45748e+03,3.76002e+03
2.70000e+00,2.62634e+03,3.07157e+03,3.42646e+03,3.73108e+03
2.71000e+00,2.57496e+03,3.01667e+03,3.39908e+03,3.67854e+03
2.72000e+00,2.55926e+03,2.98838e+03,3.33632e+03,3.67580e+03
2.73000e+00,2.54082e+03,2.98801e+03,3.34164e+03,3.62592e+03
2.74000e+00,2.56872e+03,2.98130e+03,3.34492e+03,3.63954e+03
2.75000e+00,2.58294e+03,2.99834e+03,3.35998e+03,3.66360e+03
2.76000e+00,2.60516e+03,3.03458e+03,3.37010e+03,3.69262e+03
2.77000e+00,2.65800e+03,3.07736e+03,3.46622e+03,3.72856e+03
2.78000e+00,2.72980e+03,3.15781e+03,3.46512e+03,3.77670e+03
2.79000e+00,2.80172e+03,3.17232e+03,3.51914e+03,3.81638e+03
2.80000e+00,2.85514e+03,3.24371e+03,3.61132e+03,3.88682e+03
2.81000e+00,2.92062e+03,3.34913e+03,3.68494e+03,3.98390e+03
2.82000e+00,2.99330e+03,3.42287e+03,3.75892e+03,4.05686e+03
2.83000e+00,3.06478e+03,3.47545e+03,3.83390e+03,4.10300e+03
2.84000e+00,3.12440e+03,3.53000e+03,3.85240e+03,4.13354e+03
2.85000e+00,3.17360e+03,3.57604e+03,3.91400e+03,4.18510e+03
2.86000e+00,3.17546e+03,3.56925e+03,3.95076e+03,4.24100e+03
2.87000e+00,3.16958e+03,3.55989e+03,3.89988e+03,4.14322e+03
2.88000e+00,3.14162e+03,3.53771e+03,3.84490e+03,4.12158e+03
2.89000e+00,3.07768e+03,3.47213e+03,3.82190e+03,4.04300e+03
2.90000e+00,3.04156e+03,3.43472e+03,3.75498e+03,4.00538e+03
2.91000e+00,2.98328e+03,3.36398e+03,3.68086e+03,3.95360e+03
2.92000e+00,2.90518e+03,3.26803e+03,3.58818e+03,3.87722e+03
2.93000e+00,2.84838e+03,3.22664e+03,3.55708e+03,3.82048e+03
2.94000e+00,2.77920e+03,3.14477e+03,3.44728e+03,3.74396e+03
2.95000e+00,2.76004e+03,3.14174e+03,3.45638e+03,3.71874e+03
2.96000e+00,2.70752e+03,3.09764e+03,3.42522e+03,3.67526e+03
2.97000e+00,2.72042e+03,3.09141e+03,3.39778e+03,3.62554e+03
2.98000e+00,2.72814e+03,3.10112e+03,3.39442e+03,3.63642e+03
2.99000e+00,2.73636e+03,3.09412e+03,3.40308e+03,3.65112e+03
3.00000e+00,2.75430e+03,3.11853e+03,3.42974e+03,3.69918e+03
3.01000e+00,2.78850e+03,3.15563e+03,3.44116e+03,3.68136e+03
3.02000e+00,2.80224e+03,3.16070e+03,3.46264e+03,3.69490e+03
3.03000e+00,2.83268e+03,3.17891e+03,3.46934e+03,3.69452e+03
3.04000e+00,2.81116e+03,3.21031e+03,3.48900e+03,3.70556e+03
3.05000e+00,2.82968e+03,3.16589e+03,3.44546e+03,3.70496e+03
3.06000e+00,2.79412e+03,3.15305e+03,3.42938e+03,3.65546e+03
3.07000e+00,2.74134e+03,3.10293e+03,3.37432e+03,3.59446e+03
3.08000e+00,2.69438e+03,3.03671e+03,3.31236e+03,3.56598e+03
3.09000e+00,2.64256e+03,2.97133e+03,3.27662e+03,3.49264e+03
3.10000e+00,2.57842e+03,2.91739e+03,3.19616e+03,3.41734e+03
3.11000e+00,2.49480e+03,2.86463e+03,3.10718e+03,3.35634e+03
3.12000e+00,2.40144e+03,2.74929e+03,3.03022e+03,3.27174e+03
3.13000e+00,2.35102e+03,2.67141e+03,2.95406e+03,3.18622e+03
3.14000e+00,2.25044e+03,2.60104e+03,2.81616e+03,3.09872e+03
3.15000e+00,2.17252e+03,2.48865e+03,2.76120e+03,2.97870e+03
3.16000e+00,2.10722e+03,2.42172e+03,2.71402e+03,2.94314e+03
3.17000e+00,2.03044e+03,2.35623e+03,2.64536e+03,2.86196e+03
3.18000e+00,1.95163e+03,2.29458e+03,2.57152e+03,2.81162e+03
3.19000e+00,1.95610e+03,2.24648e+03,2.53752e+03,2.76364e+03
3.20000e+00,1.90740e+03,2.22965e+03,2.50744e+03,2.72160e+03
3.21000e+00,1.86917e+03,2.18744e+03,2.46682e+03,2.68940e+03
3.22000e+00,1.85756e+03,2.17386e+03,2.44418e+03,2.66960e+03
3.23000e+00,1.84665e+03,2.15459e+03,2.42110e+03,2.64302e+03
3.24000e+00,1.83031e+03,2.13614e+03,2.41848e+03,2.62992e+03
3.25000e+00,1.83554e+03,2.15700e+03,2.42110e+03,2.64210e+03
3.26000e+00,1.83688e+03,2.15511e+03,2.42590e+03,2.63046e+03
3.27000e+00,1.84282e+03,2.15751e+03,2.43588e+03,2.61742e+03
3.28000e+00,1.86726e+03,2.16158e+03,2.45102e+03,2.63876e+03
3.29000e+00,1.86701e+03,2.19483e+03,2.44286e+03,2.63060e+03
3.30000e+00,1.87709e+03,2.19731e+03,2.43522e+03,2.63608e+03
3.31000e+00,1.89662e+03,2.19947e+03,2.43792e+03,2.64888e+03
3.32000e+00,1.89623e+03,2.19454e+03,2.45582e+03,2.64948e+03
3.33000e+00,1.92164e+03,2.20232e+03,2.44330e+03,2.62626e+03
3.34000e+00,1.88028e+03,2.18437e+03,2.43092e+03,2.62824e+03
3.35000e+00,1.89521e+03,2.19258e+03,2.40654e+03,2.64150e+03
3.36000e+00,1.87013e+03,2.18293e+03,2.42174e+03,2.62094e+03
3.37000e+00,1.89279e+03,2.16654e+03,2.42240e+03,2.59748e+03
3.38000e+00,1.86566e+03,2.15010e+03,2.38832e+03,2.59238e+03
3.39000e+00,1.86988e+03,2.15902e+03,2.39860e+03,2.60144e+03
3.40000e+00,1.85245e+03,2.15521e+03,2.38986e+03,2.59558e+03
3.41000e+00,1.90000e+03,2.15623e+03,2.39176e+03,2.58446e+03
3.42000e+00,1.86132e+03,2.15703e+03,2.39866e+03,2.59238e+03
3.43000e+00,1.87734e+03,2.17073e+03,2.37632e+03,2.55490e+03
3.44000e+00,1.90064e+03,2.16796e+03,2.38062e+03,2.59900e+03
3.45000e+00,1.89011e+03,2.18348e+03,2.40878e+03,2.57928e+03
3.46000e+00,1.94193e+03,2.20375e+03,2.42620e+03,2.60510e+03
3.47000e+00,1.95367e+03,2.20119e+03,2.42488e+03,2.61980e+03
3.48000e+00,1.97422e+03,2.24819e+03,2.46310e+03,2.63128e+03
3.49000e+00,2.01214e+03,2.25775e+03,2.47760e+03,2.64546e+03
3.50000e+00,2.00996e+03,2.27129e+03,2.49594e+03,2.66814e+03
3.51000e+00,2.05630e+03,2.31745e+03,2.53446e+03,2.70850e+03
3.52000e+00,2.08240e+03,2.32391e+03,2.54370e+03,2.72510e+03
3.53000e+00,2.11022e+03,2.34881e+03,2.53570e+03,2.72708e+03
3.54000e+00,2.12344e+03,2.36228e+03,2.56686e+03,2.73448e+03
3.55000e+00,2.11284e+03,2.35798e+03,2.56512e+03,2.74742e+03
3.56000e+00,2.11750e+03,2.36426e+03,2.56154e+03,2.72800e+03
3.57000e+00,2.10442e+03,2.36418e+03,2.55908e+03,2.72290e+03
3.58000e+00,2.09624e+03,2.33626e+03,2.55398e+03,2.71764e+03
3.59000e+00,2.07206e+03,2.32396e+03,2.53314e+03,2.68436e+03
3.60000e+00,2.03064e+03,2.26772e+03,2.46652e+03,2.64196e+03
3.61000e+00,1.98220e+03,2.25696e+03,2.45736e+03,2.62504e+03
3.62000e+00,2.00760e+03,2.22359e+03,2.40792e+03,2.58620e+03
3.63000e+00,1.93459e+03,2.17602e+03,2.38528e+03,2.56678e+03
3.64000e+00,1.89017e+03,2.12908e+03,2.35316e+03,2.50184e+03
3.65000e+00,1.85647e+03,2.10358e+03,2.30226e+03,2.47426e+03
3.66000e+00,1.82003e+03,2.03882e+03,2.22508e+03,2.41882e+03
3.67000e+00,1.77115e+03,2.02936e+03,2.20302e+03,2.37748e+03
3.68000e+00,1.74658e+03,1.95446e+03,2.17426e+03,2.32782e+03
3.69000e+00,1.71313e+03,1.93998e+03,2.16102e+03,2.29554e+03
3.70000e+00,1.70369e+03,1.92889e+03,2.11704e+03,2.26476e+03
3.71000e+00,1.66374e+03,1.89194e+03,2.11326e+03,2.25008e+03
3.72000e+00,1.64759e+03,1.86807e+03,2.06162e+03,2.22296e+03
3.73000e+00,1.65091e+03,1.87954e+03,2.07648e+03,2.20194e+03
3.74000e+00,1.62736e+03,1.86204e+03,2.05610e+03,2.20704e+03
3.75000e+00,1.63853e+03,1.85734e+03,2.03454e+03,2.20026e+03
3.76000e+00,1.64638e+03,1.85333e+03,2.05122e+03,2.20080e+03
3.77000e+00,1.65378e+03,1.86603e+03,2.05756e+03,2.18634e+03
3.78000e+00,1.64095e+03,1.85742e+03,2.04532e+03,2.19220e+03
3.79000e+00,1.65225e+03,1.86648e+03,2.04438e+03,2.22052e+03
3.80000e+00,1.65550e+03,1.86707e+03,2.01984e+03,2.17880e+03
3.81000e+00,1.66578e+03,1.88043e+03,2.06920e+03,2.19014e+03
3.82000e+00,1.67956e+03,1.88054e+03,2.06804e+03,2.18238e+03
3.83000e+00,1.66782e+03,1.88787e+03,2.08508e+03,2.20460e+03
3.84000e+00,1.69482e+03,1.89122e+03,2.07204e+03,2.19144e+03
3.85000e+00,1.70375e+03,1.91174e+03,2.05456e+03,2.20894e+03
3.86000e+00,1.69724e+03,1.89645e+03,2.08674e+03,2.21580e+03
3.87000e+00,1.71377e+03,1.91705e+03,2.09344e+03,2.21138e+03
3.88000e+00,1.74307e+03,1.93407e+03,2.10692e+03,2.21390e+03
3.89000e+00,1.75053e+03,1.95285e+03,2.12076e+03,2.26226e+03
3.90000e+00,1.77293e+03,1.98703e+03,2.14384e+03,2.25608e+03
3.91000e+00,1.79010e+03,1.99551e+03,2.14638e+03,2.25038e+03
3.92000e+00,1.78544e+03,1.99065e+03,2.14638e+03,2.29272e+03
3.93000e+00,1.82188e+03,2.02964e+03,2.16990e+03,2.30916e+03
3.94000e+00,1.85322e+03,2.04087e+03,2.19204e+03,2.31160e+03
3.95000e+00,1.86337e+03,2.05798e+03,2.21096e+03,2.31732e+03
3.96000e+00,1.88845e+03,2.08854e+03,2.21140e+03,2.34724e+03
3.97000e+00,1.87620e+03,2.06334e+03,2.21526e+03,2.32188e+03
3.98000e+00,1.90568e+03,2.07988e+03,2.22326e+03,2.34884e+03
3.99000e+00,1.89777e+03,2.08920e+03,2.23804e+03,2.35188e+03
4.00000e+00,1.90951e+03,2.07747e+03,2.22734e+03,2.34214e+03
4.01000e+00,1.91168e+03,2.08895e+03,2.22392e+03,2.33840e+03
4.02000e+00,1.88775e+03,2.07475e+03,2.21636e+03,2.32226e+03
4.03000e+00,1.89630e+03,2.06402e+03,2.21606e+03,2.34236e+03
4.04000e+00,1.86713e+03,2.05271e+03,2.18680e+03,2.31304e+03
4.05000e+00,1.87364e+03,2.04881e+03,2.17674e+03,2.31488e+03
4.06000e+00,1.83988e+03,2.02020e+03,2.15934e+03,2.27504e+03
4.07000e+00,1.84556e+03,2.01275e+03,2.15432e+03,2.27452e+03
4.08000e+00,1.81786e+03,2.00304e+03,2.14202e+03,2.26736e+03
4.09000e+00,1.81116e+03,1.98929e+03,2.10990e+03,2.23796e+03
4.10000e+00,1.79221e+03,1.96734e+03,2.09126e+03,2.21862e+03
4.11000e+00,1.77427e+03,1.95013e+03,2.07780e+03,2.20712e+03
4.12000e+00,1.76579e+03,1.92817e+03,2.05166e+03,2.17948e+03
4.13000e+00,1.72226e+03,1.89621e+03,2.03666e+03,2.14604e+03
4.14000e+00,1.72047e+03,1.88982e+03,2.01918e+03,2.12632e+03
4.15000e+00,1.72015e+03,1.86121e+03,1.99821e+03,2.10500e+03
4.16000e+00,1.69316e+03,1.84238e+03,1.95795e+03,2.08938e+03
4.17000e+00,1.67120e+03,1.82036e+03,1.94652e+03,2.05740e+03
4.18000e+00,1.64338e+03,1.81236e+03,1.93938e+03,2.03242e+03
4.19000e+00,1.63885e+03,1.78815e+03,1.92773e+03,2.01050e+03
4.20000e+00,1.61689e+03,1.78938e+03,1.93341e+03,2.01712e+03
4.21000e+00,1.62181e+03,1.75871e+03,1.89234e+03,1.99839e+03
4.22000e+00,1.60521e+03,1.76420e+03,1.89664e+03,1.99488e+03
4.23000e+00,1.58607e+03,1.74248e+03,1.87836e+03,1.96100e+03
4.24000e+00,1.58958e+03,1.74665e+03,1.84706e+03,1.95163e+03
4.25000e+00,1.56539e+03,1.71941e+03,1.84888e+03,1.93419e+03
4.26000e+00,1.58677e+03,1.71485e+03,1.83315e+03,1.91432e+03
4.27000e+00,1.57011e+03,1.70325e+03,1.81378e+03,1.91584e+03
4.28000e+00,1.55760e+03,1.70554e+03,1.83046e+03,1.91051e+03
4.29000e+00,1.55486e+03,1.69726e+03,1.81953e+03,1.92840e+03
4.30000e+00,1.56169e+03,1.70399e+03,1.81160e+03,1.91424e+03
4.31000e+00,1.57311e+03,1.69015e+03,1.80395e+03,1.90579e+03
4.32000e+00,1.57464e+03,1.72072e+03,1.81924e+03,1.93130e+03
4.33000e+00,1.59953e+03,1.73661e+03,1.83104e+03,1.91751e+03
4.34000e+00,1.64459e+03,1.76136e+03,1.86934e+03,1.93769e+03
4.35000e+00,1.64657e+03,1.76980e+03,1.89460e+03,1.99131e+03
4.36000e+00,1.70299e+03,1.80999e+03,1.91208e+03,1.99534e+03
4.37000e+00,1.70988e+03,1.82963e+03,1.95016e+03,2.01384e+03
4.38000e+00,1.76687e+03,1.89106e+03,1.98802e+03,2.09098e+03
4.39000e+00,1.80025e+03,1.93907e+03,2.02602e+03,2.12024e+03
4.40000e+00,1.83860e+03,1.96102e+03,2.05412e+03,2.14452e+03
4.41000e+00,1.90255e+03,2.01531e+03,2.10306e+03,2.19280e+03
4.42000e+00,1.92980e+03,2.04709e+03,2.15548e+03,2.22318e+03
4.43000e+00,1.96401e+03,2.10025e+03,2.17652e+03,2.26988e+03
4.44000e+00,1.99184e+03,2.11190e+03,2.18876e+03,2.28510e+03
4.45000e+00,2.00620e+03,2.13933e+03,2.22974e+03,2.31822e+03
4.46000e+00,2.04736e+03,2.16027e+03,2.25450e+03,2.30916e+03
4.47000e+00,2.06510e+03,2.16952e+03,2.24424e+03,2.32486e+03
4.48000e+00,2.05892e+03,2.15109e+03,2.25100e+03,2.33132e+03
4.49000e+00,2.06396e+03,2.14826e+03,2.24322e+03,2.33490e+03
4.50000e+00,2.03824e+03,2.14311e+03,2.21708e+03,2.29500e+03
4.51000e+00,2.02176e+03,2.13101e+03,2.22786e+03,2.30634e+03
4.52000e+00,1.99854e+03,2.10697e+03,2.20200e+03,2.29652e+03
4.53000e+00,1.99611e+03,2.08119e+03,2.20688e+03,2.27772e+03
4.54000e+00,1.95208e+03,2.06334e+03,2.16108e+03,2.23134e+03
4.55000e+00,1.95463e+03,2.03951e+03,2.13372e+03,2.20308e+03
4.56000e+00,1.91181e+03,2.02460e+03,2.09920e+03,2.17376e+03
4.57000e+00,1.90115e+03,2.00790e+03,2.11566e+03,2.16744e+03
4.58000e+00,1.87747e+03,2.00262e+03,2.07502e+03,2.15198e+03
4.59000e+00,1.88162e+03,1.96948e+03,2.05246e+03,2.13470e+03
4.60000e+00,1.84952e+03,1.95983e+03,2.05894e+03,2.12846e+03
4.61000e+00,1.86018e+03,1.96491e+03,2.04714e+03,2.13874e+03
4.62000e+00,1.85807e+03,1.98575e+03,2.07378e+03,2.12160e+03
4.63000e+00,1.85437e+03,1.94760e+03,2.01808e+03,2.13014e+03
4.64000e+00,1.83031e+03,1.95715e+03,2.03630e+03,2.06928e+03
4.65000e+00,1.85430e+03,1.94804e+03,2.03710e+03,2.09860e+03
4.66000e+00,1.85494e+03,1.95914e+03,2.06302e+03,2.10812e+03
4.67000e+00,1.85213e+03,1.95224e+03,2.05172e+03,2.12214e+03
4.68000e+00,1.85718e+03,1.96207e+03,2.04306e+03,2.09974e+03
4.69000e+00,1.85558e+03,1.96676e+03,2.03454e+03,2.11832e+03
4.70000e+00,1.88513e+03,1.96734e+03,2.03804e+03,2.07858e+03
4.71000e+00,1.86037e+03,1.95897e+03,2.02922e+03,2.07880e+03
4.72000e+00,1.84122e+03,1.93807e+03,2.00418e+03,2.07972e+03
4.73000e+00,1.84850e+03,1.93243e+03,2.01096e+03,2.07980e+03
4.74000e+00,1.81250e+03,1.90995e+03,1.98015e+03,2.04004e+03
4.75000e+00,1.80350e+03,1.91112e+03,1.97935e+03,2.03768e+03
4.76000e+00,1.80835e+03,1.88820e+03,1.94972e+03,2.00746e+03
4.77000e+00,1.77019e+03,1.86604e+03,1.95278e+03,2.01910e+03
4.78000e+00,1.74562e+03,1.84876e+03,1.91630e+03,1.98666e+03
4.79000e+00,1.74645e+03,1.83356e+03,1.91069e+03,1.96618e+03
4.80000e+00,1.73177e+03,1.81824e+03,1.88404e+03,1.95970e+03
4.81000e+00,1.70190e+03,1.80690e+03,1.89781e+03,1.93762e+03
4.82000e+00,1.73764e+03,1.82132e+03,1.88463e+03,1.93351e+03
4.83000e+00,1.72149e+03,1.81933e+03,1.87516e+03,1.93731e+03
4.84000e+00,1.73285e+03,1.81074e+03,1.87807e+03,1.94188e+03
4.85000e+00,1.74632e+03,1.84009e+03,1.90625e+03,1.96450e+03
4.86000e+00,1.78378e+03,1.85060e+03,1.92511e+03,1.98026e+03
4.87000e+00,1.80689e+03,1.87775e+03,1.92198e+03,1.98765e+03
4.88000e+00,1.83880e+03,1.91537e+03,1.97943e+03,2.03448e+03
4.89000e+00,1.89190e+03,1.94867e+03,2.00390e+03,2.07074e+03
4.90000e+00,1.90230e+03,1.97180e+03,2.04480e+03,2.11552e+03
4.91000e+00,1.97461e+03,2.02934e+03,2.12548e+03,2.15176e+03
4.92000e+00,2.00626e+03,2.08661e+03,2.15170e+03,2.19790e+03
4.93000e+00,2.04532e+03,2.12624e+03,2.20732e+03,2.24260e+03
4.94000e+00,2.10468e+03,2.17177e+03,2.23506e+03,2.27946e+03
4.95000e+00,2.14718e+03,2.21613e+03,2.26594e+03,2.32264e+03
4.96000e+00,2.17488e+03,2.26319e+03,2.30154e+03,2.37808e+03
4.97000e+00,2.22938e+03,2.29719e+03,2.35550e+03,2.40474e+03
4.98000e+00,2.25804e+03,2.34387e+03,2.40558e+03,2.45682e+03
4.99000e+00,2.30750e+03,2.38339e+03,2.43638e+03,2.49040e+03
5.00000e+00,2.33914e+03,2.40658e+03,2.47846e+03,2.51684e+03
5.01000e+00,2.36646e+03,2.44545e+03,2.48772e+03,2.52476e+03
5.02000e+00,2.40100e+03,2.47539e+03,2.53184e+03,2.56518e+03
5.03000e+00,2.43902e+03,2.48766e+03,2.55478e+03,2.61264e+03
5.04000e+00,2.48754e+03,2.54939e+03,2.58616e+03,2.64196e+03
5.05000e+00,2.49334e+03,2.54449e+03,2.61498e+03,2.67766e+03
5.06000e+00,2.51728e+03,2.57737e+03,2.63006e+03,2.70378e+03
5.07000e+00,2.53814e+03,2.61985e+03,2.68262e+03,2.72176e+03
5.08000e+00,2.55218e+03,2.61911e+03,2.68038e+03,2.73828e+03
5.09000e+00,2.57944e+03,2.65600e+03,2.70550e+03,2.75702e+03
5.10000e+00,2.57708e+03,2.65940e+03,2.72290e+03,2.77454e+03
5.11000e+00,2.61440e+03,2.69235e+03,2.74248e+03,2.78130e+03
5.12000e+00,2.62520e+03,2.67920e+03,2.72334e+03,2.77758e+03
5.13000e+00,2.62226e+03,2.68853e+03,2.72900e+03,2.76228e+03
5.14000e+00,2.63356e+03,2.69478e+03,2.75552e+03,2.77590e+03
5.15000e+00,2.62436e+03,2.68843e+03,2.72930e+03,2.76958e+03
5.16000e+00,2.63566e+03,2.68926e+03,2.75500e+03,2.77492e+03
5.17000e+00,2.58620e+03,2.66651e+03,2.71546e+03,2.74468e+03
5.18000e+00,2.59290e+03,2.64300e+03,2.73286e+03,2.77180e+03
5.19000e+00,2.57012e+03,2.63560e+03,2.67288e+03,2.70318e+03
5.20000e+00,2.56068e+03,2.63646e+03,2.66530e+03,2.71170e+03
5.21000e+00,2.51976e+03,2.57729e+03,2.62904e+03,2.66008e+03
5.22000e+00,2.50514e+03,2.55953e+03,2.58252e+03,2.64226e+03
5.23000e+00,2.47598e+03,2.52103e+03,2.57102e+03,2.60852e+03
5.24000e+00,2.42180e+03,2.46970e+03,2.51538e+03,2.53854e+03
5.25000e+00,2.37744e+03,2.44996e+03,2.49638e+03,2.52520e+03
5.26000e+00,2.34246e+03,2.40390e+03,2.45050e+03,2.49742e+03
5.27000e+00,2.31610e+03,2.37324e+03,2.43654e+03,2.48324e+03
5.28000e+00,2.26200e+03,2.32276e+03,2.38906e+03,2.40686e+03
5.29000e+00,2.22996e+03,2.30408e+03,2.35440e+03,2.37572e+03
5.30000e+00,2.20264e+03,2.24909e+03,2.28610e+03,2.33514e+03
5.31000e+00,2.16792e+03,2.23223e+03,2.28312e+03,2.30064e+03
5.32000e+00,2.14424e+03,2.18966e+03,2.22764e+03,2.25776e+03
5.33000e+00,2.10940e+03,2.15466e+03,2.20826e+03,2.23370e+03
5.34000e+00,2.07742e+03,2.13823e+03,2.17536e+03,2.25868e+03
5.35000e+00,2.07448e+03,2.12513e+03,2.16436e+03,2.18800e+03
5.36000e+00,2.02962e+03,2.07907e+03,2.14208e+03,2.16052e+03
5.37000e+00,2.00786e+03,2.06410e+03,2.10182e+03,2.12846e+03
5.38000e+00,1.99911e+03,2.05186e+03,2.08894e+03,2.13310e+03
5.39000e+00,1.98750e+03,2.04349e+03,2.09258e+03,2.10812e+03
5.40000e+00,1.98724e+03,2.02759e+03,2.07074e+03,2.10402e+03
5.41000e+00,1.98954e+03,2.05658e+03,2.09060e+03,2.12054e+03
5.42000e+00,2.03268e+03,2.07117e+03,2.10706e+03,2.13806e+03
5.43000e+00,2.02120e+03,2.07700e+03,2.10902e+03,2.15420e+03
5.44000e+00,2.04156e+03,2.09664e+03,2.15438e+03,2.17004e+03
5.45000e+00,2.08732e+03,2.14705e+03,2.19246e+03,2.20658e+03
5.46000e+00,2.14616e+03,2.21310e+03,2.23820e+03,2.26790e+03
5.47000e+00,2.21182e+03,2.23638e+03,2.29106e+03,2.32988e+03
5.48000e+00,2.29308e+03,2.33479e+03,2.38760e+03,2.40702e+03
5.49000e+00,2.35146e+03,2.41760e+03,2.43966e+03,2.48454e+03
5.50000e+00,2.47336e+03,2.51281e+03,2.53752e+03,2.55392e+03
5.51000e+00,2.57644e+03,2.62588e+03,2.67338e+03,2.69298e+03
5.52000e+00,2.69296e+03,2.71827e+03,2.75792e+03,2.79792e+03
5.53000e+00,2.79450e+03,2.85766e+03,2.89166e+03,2.91312e+03
5.54000e+00,2.91462e+03,2.96859e+03,3.00124e+03,3.02156e+03
5.55000e+00,3.02962e+03,3.07029e+03,3.10878e+03,3.12856e+03
5.56000e+00,3.14872e+03,3.17181e+03,3.21386e+03,3.23632e+03
5.57000e+00,3.23984e+03,3.30365e+03,3.34498e+03,3.37378e+03
5.58000e+00,3.36290e+03,3.39777e+03,3.42698e+03,3.44954e+03
5.59000e+00,3.41816e+03,3.44346e+03,3.47372e+03,3.51290e+03
5.60000e+00,3.50470e+03,3.51669e+03,3.51856e+03,3.54724e+03
5.61000e+00,3.51990e+03,3.54511e+03,3.57886e+03,3.61884e+03
5.62000e+00,3.53930e+03,3.57119e+03,3.62932e+03,3.65728e+03
5.63000e+00,3.53240e+03,3.58525e+03,3.60900e+03,3.61008e+03
5.64000e+00,3.51402e+03,3.54858e+03,3.57900e+03,3.61388e+03
5.65000e+00,3.46666e+03,3.48491e+03,3.51384e+03,3.53210e+03
5.66000e+00,3.42052e+03,3.46197e+03,3.50416e+03,3.53102e+03
5.67000e+00,3.34146e+03,3.38484e+03,3.42042e+03,3.44566e+03
5.68000e+00,3.25326e+03,3.29648e+03,3.33144e+03,3.36510e+03
5.69000e+00,3.16192e+03,3.18140e+03,3.21386e+03,3.24210e+03
5.70000e+00,3.04506e+03,3.08740e+03,3.12626e+03,3.14966e+03
5.71000e+00,2.96988e+03,3.01671e+03,3.04362e+03,3.07876e+03
5.72000e+00,2.87434e+03,2.90402e+03,2.92094e+03,2.94518e+03
5.73000e+00,2.72846e+03,2.79090e+03,2.81996e+03,2.82342e+03
5.74000e+00,2.68326e+03,2.71444e+03,2.74764e+03,2.77408e+03
5.75000e+00,2.58486e+03,2.61546e+03,2.61856e+03,2.67340e+03
5.76000e+00,2.49954e+03,2.50743e+03,2.54414e+03,2.56206e+03
5.77000e+00,2.39946e+03,2.43830e+03,2.48110e+03,2.51752e+03
5.78000e+00,2.34298e+03,2.37565e+03,2.39518e+03,2.44342e+03
5.79000e+00,2.24782e+03,2.27092e+03,2.29688e+03,2.31586e+03
5.80000e+00,2.18936e+03,2.23075e+03,2.26382e+03,2.29088e+03
5.81000e+00,2.10870e+03,2.14915e+03,2.17646e+03,2.20910e+03
5.82000e+00,2.05924e+03,2.10756e+03,2.13320e+03,2.15146e+03
5.83000e+00,2.00198e+03,2.03583e+03,2.07786e+03,2.09312e+03
5.84000e+00,1.94129e+03,1.97986e+03,2.01868e+03,2.03000e+03
5.85000e+00,1.91168e+03,1.94138e+03,1.96705e+03,2.00578e+03
5.86000e+00,1.87517e+03,1.91855e+03,1.93275e+03,1.95757e+03
5.87000e+00,1.83541e+03,1.86160e+03,1.90152e+03,1.91972e+03
5.88000e+00,1.81333e+03,1.85314e+03,1.87036e+03,1.88340e+03
5.89000e+00,1.76342e+03,1.78705e+03,1.82907e+03,1.83489e+03
5.90000e+00,1.74804e+03,1.77472e+03,1.80497e+03,1.81707e+03
5.91000e+00,1.70567e+03,1.73368e+03,1.75393e+03,1.77785e+03
5.92000e+00,1.69865e+03,1.73069e+03,1.75663e+03,1.77480e+03
5.93000e+00,1.67950e+03,1.70991e+03,1.74032e+03,1.75006e+03
5.94000e+00,1.68186e+03,1.72762e+03,1.75830e+03,1.76643e+03
5.95000e+00,1.71632e+03,1.76004e+03,1.78051e+03,1.78653e+03
5.96000e+00,1.72354e+03,1.75099e+03,1.79026e+03,1.81341e+03
5.97000e+00,1.79061e+03,1.80970e+03,1.83810e+03,1.85476e+03
5.98000e+00,1.82507e+03,1.86794e+03,1.89009e+03,1.92086e+03
5.99000e+00,1.91168e+03,1.94069e+03,1.94914e+03,1.97288e+03
6.00000e+00,1.98660e+03,1.99882e+03,2.03418e+03,2.05824e+03
6.01000e+00,2.06134e+03,2.09126e+03,2.11878e+03,2.14132e+03
6.02000e+00,2.18668e+03,2.20640e+03,2.21898e+03,2.23042e+03
6.03000e+00,2.27112e+03,2.28397e+03,2.32018e+03,2.34542e+03
6.04000e+00,2.36940e+03,2.39614e+03,2.41694e+03,2.44548e+03
6.05000e+00,2.46532e+03,2.50823e+03,2.54298e+03,2.57502e+03
6.06000e+00,2.58710e+03,2.60612e+03,2.63902e+03,2.63564e+03
6.07000e+00,2.67638e+03,2.71497e+03,2.72938e+03,2.75596e+03
6.08000e+00,2.77128e+03,2.79931e+03,2.81530e+03,2.81482e+03
6.09000e+00,2.82220e+03,2.84598e+03,2.87200e+03,2.88260e+03
6.10000e+00,2.86586e+03,2.89905e+03,2.92480e+03,2.93658e+03
6.11000e+00,2.91092e+03,2.91906e+03,2.93244e+03,2.94602e+03
6.12000e+00,2.87206e+03,2.91841e+03,2.95384e+03,2.95692e+03
6.13000e+00,2.89618e+03,2.90486e+03,2.92494e+03,2.93620e+03
6.14000e+00,2.83708e+03,2.84204e+03,2.85744e+03,2.87902e+03
6.15000e+00,2.76566e+03,2.80824e+03,2.85140e+03,2.84504e+03
6.16000e+00,2.67696e+03,2.70945e+03,2.71780e+03,2.75016e+03
6.17000e+00,2.58396e+03,2.62855e+03,2.66886e+03,2.67614e+03
6.18000e+00,2.52462e+03,2.53634e+03,2.55768e+03,2.57348e+03
6.19000e+00,2.38274e+03,2.42315e+03,2.42524e+03,2.43512e+03
6.20000e+00,2.26244e+03,2.28638e+03,2.29702e+03,2.32288e+03
6.21000e+00,2.14584e+03,2.15233e+03,2.17296e+03,2.17826e+03
6.22000e+00,2.01558e+03,2.05284e+03,2.06738e+03,2.08734e+03
6.23000e+00,1.92566e+03,1.93817e+03,1.94877e+03,1.96252e+03
6.24000e+00,1.80408e+03,1.82953e+03,1.85252e+03,1.87441e+03
6.25000e+00,1.71307e+03,1.73511e+03,1.75837e+03,1.76894e+03
6.26000e+00,1.64644e+03,1.65930e+03,1.67748e+03,1.69477e+03
6.27000e+00,1.56596e+03,1.58671e+03,1.59513e+03,1.62577e+03
6.28000e+00,1.50916e+03,1.53605e+03,1.54154e+03,1.56082e+03
6.29000e+00,1.45677e+03,1.48145e+03,1.49422e+03,1.51771e+03
6.30000e+00,1.43047e+03,1.46639e+03,1.46109e+03,1.46768e+03
6.31000e+00,1.39684e+03,1.41792e+03,1.44376e+03,1.46616e+03
6.32000e+00,1.40143e+03,1.42487e+03,1.44245e+03,1.44895e+03
6.33000e+00,1.39084e+03,1.39711e+03,1.41726e+03,1.42146e+03
6.34000e+00,1.36550e+03,1.40906e+03,1.41740e+03,1.43890e+03
6.35000e+00,1.40214e+03,1.42036e+03,1.42920e+03,1.43814e+03
6.36000e+00,1.38267e+03,1.40128e+03,1.42505e+03,1.43349e+03
6.37000e+00,1.41624e+03,1.44143e+03,1.44616e+03,1.45253e+03
6.38000e+00,1.40099e+03,1.42218e+03,1.43633e+03,1.44202e+03
6.39000e+00,1.41975e+03,1.44282e+03,1.44187e+03,1.45824e+03
6.40000e+00,1.42243e+03,1.44049e+03,1.46021e+03,1.46951e+03
6.41000e+00,1.42869e+03,1.43923e+03,1.44718e+03,1.45870e+03
6.42000e+00,1.42983e+03,1.44677e+03,1.43524e+03,1.45550e+03
6.43000e+00,1.42792e+03,1.45515e+03,1.45366e+03,1.45862e+03
6.44000e+00,1.43449e+03,1.43527e+03,1.46167e+03,1.46266e+03
6.45000e+00,1.42939e+03,1.43049e+03,1.42512e+03,1.43897e+03
6.46000e+00,1.40067e+03,1.43031e+03,1.46487e+03,1.46700e+03
6.47000e+00,1.41943e+03,1.42832e+03,1.43888e+03,1.44248e+03
6.48000e+00,1.41369e+03,1.43662e+03,1.44012e+03,1.44933e+03
6.49000e+00,1.44522e+03,1.44824e+03,1.47194e+03,1.47400e+03
6.50000e+00,1.42639e+03,1.43516e+03,1.45737e+03,1.47492e+03
6.51000e+00,1.44388e+03,1.46220e+03,1.48075e+03,1.48664e+03
6.52000e+00,1.45887e+03,1.46567e+03,1.48155e+03,1.48489e+03
6.53000e+00,1.46340e+03,1.47389e+03,1.47376e+03,1.49411e+03
6.54000e+00,1.47062e+03,1.48713e+03,1.50325e+03,1.48862e+03
6.55000e+00,1.47904e+03,1.49121e+03,1.50084e+03,1.50736e+03
6.56000e+00,1.49563e+03,1.50011e+03,1.50820e+03,1.51893e+03
6.57000e+00,1.51363e+03,1.52802e+03,1.52887e+03,1.53515e+03
6.58000e+00,1.52939e+03,1.53997e+03,1.55196e+03,1.57323e+03
6.59000e+00,1.55154e+03,1.55325e+03,1.55480e+03,1.57567e+03
6.60000e+00,1.54095e+03,1.55104e+03,1.56244e+03,1.56866e+03
6.61000e+00,1.55288e+03,1.56202e+03,1.58494e+03,1.58541e+03
6.62000e+00,1.54777e+03,1.56201e+03,1.57263e+03,1.58412e+03
6.63000e+00,1.55460e+03,1.57161e+03,1.58392e+03,1.57544e+03
6.64000e+00,1.55875e+03,1.57045e+03,1.56310e+03,1.56767e+03
6.65000e+00,1.53303e+03,1.54643e+03,1.56128e+03,1.57673e+03
6.66000e+00,1.53156e+03,1.54390e+03,1.54737e+03,1.55274e+03
6.67000e+00,1.48651e+03,1.49728e+03,1.49677e+03,1.50203e+03
6.68000e+00,1.46596e+03,1.48948e+03,1.51227e+03,1.52312e+03
6.69000e+00,1.46462e+03,1.46150e+03,1.47536e+03,1.48771e+03
6.70000e+00,1.44228e+03,1.44836e+03,1.47288e+03,1.47560e+03
6.71000e+00,1.41420e+03,1.42484e+03,1.42942e+03,1.43341e+03
6.72000e+00,1.39524e+03,1.41034e+03,1.41915e+03,1.42664e+03
6.73000e+00,1.37610e+03,1.39108e+03,1.41005e+03,1.40722e+03
6.74000e+00,1.35963e+03,1.36724e+03,1.36440e+03,1.36960e+03
6.75000e+00,1.35516e+03,1.36944e+03,1.38282e+03,1.38590e+03
6.76000e+00,1.36538e+03,1.36569e+03,1.36789e+03,1.38331e+03
6.77000e+00,1.34227e+03,1.35362e+03,1.37590e+03,1.39206e+03
6.78000e+00,1.37265e+03,1.38885e+03,1.39825e+03,1.40295e+03
6.79000e+00,1.36365e+03,1.37005e+03,1.38617e+03,1.38072e+03
6.80000e+00,1.36308e+03,1.38424e+03,1.38777e+03,1.40516e+03
6.81000e+00,1.40743e+03,1.42202e+03,1.43641e+03,1.42610e+03
6.82000e+00,1.41567e+03,1.43019e+03,1.43196e+03,1.43935e+03
6.83000e+00,1.42524e+03,1.44062e+03,1.45221e+03,1.46289e+03
6.84000e+00,1.46245e+03,1.47345e+03,1.48679e+03,1.49129e+03
6.85000e+00,1.45957e+03,1.48161e+03,1.48796e+03,1.49327e+03
6.86000e+00,1.50489e+03,1.52005e+03,1.53026e+03,1.52807e+03
6.87000e+00,1.51414e+03,1.52725e+03,1.53900e+03,1.54955e+03
6.88000e+00,1.55148e+03,1.56107e+03,1.57052e+03,1.57666e+03
6.89000e+00,1.55811e+03,1.56488e+03,1.56462e+03,1.56737e+03
6.90000e+00,1.55818e+03,1.56833e+03,1.56841e+03,1.58077e+03
6.91000e+00,1.55550e+03,1.56695e+03,1.57941e+03,1.59333e+03
6.92000e+00,1.54720e+03,1.56282e+03,1.56754e+03,1.57468e+03
6.93000e+00,1.53163e+03,1.53284e+03,1.54955e+03,1.54939e+03
6.94000e+00,1.52027e+03,1.53982e+03,1.54118e+03,1.55480e+03
6.95000e+00,1.48095e+03,1.48198e+03,1.49837e+03,1.50363e+03
6.96000e+00,1.46864e+03,1.47259e+03,1.48825e+03,1.48794e+03
6.97000e+00,1.42913e+03,1.44633e+03,1.44798e+03,1.45329e+03
6.98000e+00,1.39792e+03,1.39984e+03,1.41230e+03,1.41537e+03
6.99000e+00,1.33372e+03,1.35779e+03,1.36272e+03,1.37044e+03
7.00000e+00,1.31732e+03,1.32838e+03,1.32719e+03,1.33495e+03
7.01000e+00,1.26428e+03,1.27287e+03,1.28074e+03,1.28180e+03
7.02000e+00,1.20895e+03,1.22840e+03,1.22722e+03,1.23420e+03
7.03000e+00,1.16287e+03,1.17235e+03,1.17138e+03,1.17526e+03
7.04000e+00,1.12273e+03,1.12470e+03,1.13082e+03,1.13855e+03
7.05000e+00,1.07033e+03,1.08469e+03,1.09150e+03,1.09553e+03
7.06000e+00,1.03689e+03,1.04616e+03,1.04658e+03,1.05760e+03
7.07000e+00,1.00166e+03,1.01870e+03,1.01833e+03,1.01762e+03
7.08000e+00,9.76390e+02,9.80824e+02,9.90076e+02,9.98128e+02
7.09000e+00,9.47606e+02,9.66242e+02,9.75078e+02,9.85944e+02
7.10000e+00,9.61838e+02,9.63128e+02,9.63356e+02,9.63784e+02
7.11000e+00,9.12888e+02,9.14658e+02,9.24912e+02,9.17558e+02
7.12000e+00,9.16782e+02,9.29885e+02,9.37216e+02,9.50532e+02
7.13000e+00,9.15760e+02,9.12856e+02,9.24330e+02,9.21366e+02
7.14000e+00,8.96870e+02,8.98519e+02,9.00228e+02,9.10476e+02
7.15000e+00,9.14994e+02,9.19260e+02,9.32994e+02,9.29896e+02
7.16000e+00,9.14420e+02,9.18095e+02,9.23966e+02,9.28296e+02
7.17000e+00,9.11102e+02,9.27980e+02,9.30446e+02,9.37968e+02
7.18000e+00,9.38672e+02,9.40922e+02,9.46974e+02,9.53122e+02
7.19000e+00,9.54628e+02,9.65670e+02,9.67142e+02,9.71856e+02
7.20000e+00,9.54946e+02,9.52905e+02,9.59716e+02,9.67058e+02
7.21000e+00,9.85388e+02,9.94191e+02,9.97212e+02,9.94778e+02
7.22000e+00,9.97068e+02,1.00831e+03,1.01046e+03,1.00940e+03
7.23000e+00,1.02853e+03,1.03510e+03,1.03260e+03,1.04313e+03
7.24000e+00,1.04181e+03,1.04601e+03,1.05779e+03,1.05928e+03
7.25000e+00,1.06293e+03,1.06706e+03,1.07010e+03,1.06903e+03
7.26000e+00,1.07142e+03,1.08980e+03,1.09980e+03,1.10550e+03
7.27000e+00,1.09542e+03,1.10120e+03,1.10861e+03,1.12180e+03
7.28000e+00,1.10620e+03,1.11969e+03,1.12150e+03,1.12629e+03
7.29000e+00,1.12235e+03,1.12774e+03,1.14116e+03,1.13916e+03
7.30000e+00,1.12477e+03,1.14226e+03,1.15419e+03,1.15401e+03
7.31000e+00,1.14047e+03,1.14651e+03,1.16220e+03,1.17495e+03
7.32000e+00,1.14877e+03,1.15803e+03,1.17130e+03,1.17876e+03
7.33000e+00,1.15496e+03,1.17729e+03,1.18383e+03,1.19742e+03
7.34000e+00,1.15036e+03,1.16440e+03,1.17465e+03,1.18508e+03
7.35000e+00,1.14168e+03,1.15873e+03,1.17611e+03,1.18219e+03
7.36000e+00,1.12681e+03,1.13832e+03,1.14218e+03,1.14388e+03
7.37000e+00,1.11297e+03,1.12755e+03,1.13868e+03,1.14282e+03
7.38000e+00,1.10531e+03,1.11761e+03,1.12230e+03,1.13695e+03
7.39000e+00,1.07289e+03,1.09230e+03,1.10352e+03,1.11281e+03
7.40000e+00,1.05157e+03,1.06203e+03,1.07279e+03,1.08380e+03
7.41000e+00,1.03727e+03,1.05139e+03,1.06063e+03,1.06689e+03
7.42000e+00,1.00964e+03,1.01524e+03,1.02656e+03,1.02417e+03
7.43000e+00,9.72434e+02,9.80012e+02,9.80466e+02,9.93102e+02
7.44000e+00,9.43076e+02,9.53109e+02,9.67068e+02,9.77796e+02
7.45000e+00,9.18696e+02,9.24524e+02,9.28698e+02,9.34922e+02
7.46000e+00,8.73320e+02,8.82748e+02,8.91928e+02,8.99968e+02
7.47000e+00,8.35474e+02,8.46018e+02,8.60984e+02,8.69430e+02
7.48000e+00,8.01012e+02,8.08304e+02,8.09288e+02,8.17800e+02
7.49000e+00,7.71398e+02,7.78477e+02,7.85042e+02,7.94726e+02
7.50000e+00,7.25192e+02,7.36513e+02,7.35532e+02,7.38906e+02
7.51000e+00,6.92134e+02,6.94005e+02,6.99490e+02,7.05932e+02
7.52000e+00,6.55436e+02,6.61801e+02,6.72040e+02,6.66790e+02
7.53000e+00,6.19634e+02,6.28699e+02,6.32650e+02,6.43258e+02
7.54000e+00,5.82426e+02,5.95149e+02,6.00904e+02,6.06248e+02
7.55000e+00,5.72598e+02,5.78918e+02,5.85250e+02,5.83174e+02
7.56000e+00,5.31050e+02,5.38837e+02,5.38216e+02,5.39386e+02
7.57000e+00,5.12352e+02,5.14750e+02,5.20304e+02,5.25832e+02
7.58000e+00,4.86248e+02,4.90785e+02,4.98534e+02,4.98416e+02
7.59000e+00,4.68954e+02,4.71458e+02,4.82224e+02,4.80750e+02
7.60000e+00,4.47892e+02,4.48143e+02,4.45308e+02,4.49298e+02
7.61000e+00,4.31172e+02,4.34618e+02,4.38320e+02,4.41074e+02
7.62000e+00,4.26194e+02,4.30214e+02,4.28416e+02,4.30564e+02
7.63000e+00,4.22364e+02,4.28814e+02,4.36498e+02,4.34678e+02
7.64000e+00,4.19364e+02,4.26575e+02,4.29218e+02,4.33078e+02
7.65000e+00,4.18662e+02,4.17191e+02,4.20262e+02,4.17390e+02
7.66000e+00,4.17194e+02,4.19718e+02,4.26014e+02,4.18686e+02
7.67000e+00,4.15600e+02,4.20119e+02,4.24558e+02,4.30946e+02
7.68000e+00,4.29958e+02,4.28739e+02,4.27180e+02,4.28890e+02
7.69000e+00,4.39148e+02,4.40224e+02,4.48658e+02,4.54020e+02
7.70000e+00,4.29448e+02,4.34045e+02,4.35770e+02,4.33612e+02
7.71000e+00,4.41446e+02,4.44965e+02,4.42032e+02,4.44654e+02
7.72000e+00,4.52296e+02,4.52776e+02,4.56012e+02,4.58588e+02
7.73000e+00,4.51976e+02,4.61038e+02,4.62274e+02,4.68794e+02
7.74000e+00,4.67550e+02,4.70187e+02,4.74870e+02,4.78846e+02
7.75000e+00,4.63336e+02,4.66894e+02,4.68536e+02,4.71534e+02
7.76000e+00,4.73612e+02,4.80588e+02,4.87758e+02,4.95218e+02
7.77000e+00,4.87462e+02,4.91246e+02,4.93656e+02,4.98722e+02
7.78000e+00,4.67102e+02,4.69062e+02,4.73340e+02,4.72524e+02
7.79000e+00,4.82036e+02,4.83715e+02,4.85864e+02,4.88136e+02
7.80000e+00,4.73612e+02,4.75726e+02,4.76618e+02,4.80064e+02
7.81000e+00,4.73484e+02,4.79135e+02,4.82442e+02,4.86690e+02
7.82000e+00,4.48148e+02,4.53899e+02,4.55356e+02,4.60874e+02
7.83000e+00,4.38384e+02,4.45751e+02,4.55138e+02,4.56152e+02
7.84000e+00,4.25556e+02,4.33137e+02,4.41232e+02,4.44044e+02
7.85000e+00,4.10430e+02,4.14116e+02,4.18734e+02,4.21426e+02
7.86000e+00,3.95688e+02,4.04136e+02,4.03516e+02,4.07110e+02
7.87000e+00,3.67926e+02,3.71283e+02,3.83348e+02,3.85330e+02
7.88000e+00,3.54332e+02,3.60512e+02,3.65872e+02,3.68806e+02
7.89000e+00,3.36334e+02,3.37273e+02,3.42210e+02,3.45274e+02
7.90000e+00,3.24782e+02,3.28463e+02,3.33982e+02,3.31262e+02
7.91000e+00,2.94468e+02,3.01287e+02,3.07334e+02,3.08874e+02
7.92000e+00,2.84384e+02,2.88501e+02,2.91170e+02,2.96080e+02
7.93000e+00,2.74620e+02,2.79031e+02,2.82360e+02,2.85418e+02
7.94000e+00,2.57772e+02,2.61740e+02,2.63646e+02,2.67066e+02
7.95000e+00,2.50942e+02,2.57260e+02,2.58696e+02,2.62420e+02
7.96000e+00,2.45518e+02,2.48867e+02,2.52070e+02,2.54044e+02
7.97000e+00,2.43730e+02,2.45832e+02,2.43842e+02,2.46200e+02
7.98000e+00,2.37156e+02,2.37986e+02,2.42314e+02,2.42088e+02
7.99000e+00,2.41880e+02,2.42165e+02,2.45080e+02,2.45972e+02
8.00000e+00,2.36774e+02,2.36708e+02,2.36706e+02,2.37138e+02
8.01000e+00,2.27776e+02,2.28303e+02,2.32192e+02,2.31198e+02
8.02000e+00,2.36518e+02,2.37982e+02,2.40056e+02,2.38280e+02
8.03000e+00,2.33902e+02,2.39382e+02,2.41586e+02,2.43002e+02
8.04000e+00,2.43540e+02,2.41838e+02,2.42750e+02,2.45896e+02
8.05000e+00,2.35626e+02,2.40251e+02,2.38236e+02,2.41250e+02
8.06000e+00,2.35562e+02,2.36706e+02,2.36562e+02,2.38586e+02
8.07000e+00,2.36838e+02,2.35605e+02,2.35614e+02,2.36986e+02
8.08000e+00,2.31222e+02,2.30747e+02,2.32338e+02,2.28304e+02
8.09000e+00,2.31668e+02,2.29779e+02,2.29718e+02,2.29600e+02
8.10000e+00,2.30328e+02,2.31337e+02,2.31100e+02,2.31502e+02
8.11000e+00,2.29052e+02,2.28003e+02,2.24256e+02,2.25106e+02
8.12000e+00,2.13224e+02,2.14825e+02,2.15154e+02,2.12160e+02
8.13000e+00,2.05694e+02,2.05293e+02,2.04962e+02,2.05078e+02
8.14000e+00,2.05246e+02,2.03490e+02,2.02850e+02,2.02184e+02
8.15000e+00,1.99694e+02,2.00056e+02,2.01758e+02,2.02718e+02
8.16000e+00,1.86164e+02,1.85889e+02,1.85375e+02,1.84517e+02
8.17000e+00,1.75443e+02,1.75906e+02,1.75473e+02,1.73703e+02
8.18000e+00,1.67082e+02,1.67902e+02,1.66663e+02,1.65403e+02
8.19000e+00,1.58402e+02,1.57983e+02,1.60547e+02,1.60529e+02
8.20000e+00,1.50361e+02,1.51234e+02,1.50354e+02,1.50096e+02
8.21000e+00,1.36001e+02,1.33639e+02,1.33243e+02,1.30906e+02
8.22000e+00,1.27705e+02,1.27433e+02,1.26108e+02,1.26032e+02
8.23000e+00,1.18834e+02,1.18766e+02,1.18972e+02,1.20701e+02
8.24000e+00,1.16281e+02,1.17324e+02,1.18535e+02,1.16894e+02
8.25000e+00,1.08303e+02,1.08468e+02,1.08488e+02,1.08669e+02
8.26000e+00,9.65604e+01,9.61976e+01,9.47992e+01,9.51904e+01
8.27000e+00,9.57308e+01,9.43143e+01,9.47264e+01,9.37434e+01
8.28000e+00,9.13910e+01,9.31507e+01,9.31974e+01,9.36672e+01
8.29000e+00,8.34772e+01,8.11854e+01,8.17662e+01,8.11022e+01
8.30000e+00,8.64768e+01,8.78209e+01,8.71542e+01,8.81082e+01
8.31000e+00,7.99032e+01,7.93298e+01,7.82712e+01,7.99598e+01
8.32000e+00,7.09684e+01,7.02585e+01,7.06262e+01,7.01362e+01
8.33000e+00,6.90538e+01,6.96656e+01,6.96796e+01,6.99078e+01
8.34000e+00,6.57990e+01,6.43453e+01,6.31266e+01,6.41202e+01
8.35000e+00,6.31822e+01,6.41113e+01,6.66216e+01,6.48056e+01
8.36000e+00,6.67562e+01,6.71599e+01,6.56750e+01,6.76232e+01
8.37000e+00,6.40758e+01,6.36926e+01,6.35636e+01,6.24448e+01
8.38000e+00,6.32462e+01,6.32836e+01,6.33452e+01,6.42726e+01
8.39000e+00,5.97998e+01,6.03173e+01,5.85396e+01,5.98556e+01
8.40000e+00,6.08848e+01,6.04548e+01,5.91950e+01,5.84850e+01
8.41000e+00,6.35014e+01,6.45614e+01,6.42916e+01,6.65570e+01
8.42000e+00,6.33738e+01,6.34122e+01,6.50926e+01,6.39680e+01
8.43000e+00,6.70116e+01,6.79198e+01,6.56750e+01,6.67094e+01
8.44000e+00,6.77774e+01,6.62268e+01,6.62576e+01,6.52624e+01
8.45000e+00,6.97558e+01,7.09799e+01,7.31746e+01,7.47054e+01
8.46000e+00,7.28192e+01,7.30042e+01,7.33202e+01,7.31062e+01
8.47000e+00,7.23086e+01,7.46258e+01,7.35386e+01,7.30300e+01
8.48000e+00,7.69038e+01,7.81923e+01,7.93634e+01,8.01884e+01
8.49000e+00,7.99670e+01,7.99861e+01,7.96546e+01,8.16352e+01
8.50000e+00,8.42430e+01,8.31533e+01,8.29312e+01,8.21684e+01
8.51000e+00,8.60938e+01,8.56778e+01,8.31496e+01,8.43006e+01
8.52000e+00,9.56032e+01,9.50375e+01,9.66924e+01,9.52664e+01
8.53000e+00,9.68158e+01,9.68520e+01,9.64010e+01,9.64850e+01
8.54000e+00,9.70072e+01,9.46545e+01,9.63282e+01,9.57234e+01
8.55000e+00,9.58584e+01,9.67287e+01,9.74932e+01,9.80842e+01
8.56000e+00,9.98790e+01,9.86709e+01,9.81486e+01,9.82364e+01
8.57000e+00,9.99430e+01,9.94754e+01,9.90950e+01,9.93026e+01
8.58000e+00,1.02560e+02,1.01327e+02,1.01643e+02,1.01054e+02
8.59000e+00,9.78368e+01,9.73753e+01,9.51634e+01,9.64850e+01
8.60000e+00,9.38162e+01,9.20872e+01,9.01394e+01,9.17634e+01
8.61000e+00,9.02422e+01,8.98986e+01,9.11588e+01,9.15350e+01
8.62000e+00,9.05612e+01,9.08452e+01,8.91928e+01,8.80320e+01
8.63000e+00,8.34772e+01,8.45231e+01,8.48242e+01,8.47574e+01
8.64000e+00,8.13712e+01,7.89834e+01,7.93634e+01,7.79800e+01
8.65000e+00,7.63932e+01,7.67251e+01,7.76160e+01,7.65330e+01
8.66000e+00,7.17342e+01,7.06022e+01,7.05534e+01,7.04408e+01
8.67000e+00,6.56074e+01,6.64447e+01,6.66944e+01,6.56432e+01
8.68000e+00,6.16506e+01,6.06325e+01,6.14520e+01,6.09218e+01
8.69000e+00,5.64174e+01,5.65375e+01,5.56272e+01,5.62766e+01
8.70000e+00,4.83122e+01,4.91573e+01,4.92926e+01,5.00320e+01
8.71000e+00,4.23768e+01,4.28978e+01,4.31038e+01,4.31022e+01
8.72000e+00,3.79732e+01,3.74607e+01,3.75702e+01,3.60200e+01
8.73000e+00,3.56118e+01,3.60526e+01,3.53130e+01,3.60962e+01
8.74000e+00,3.17188e+01,3.17593e+01,3.19638e+01,3.12224e+01
8.75000e+00,2.65494e+01,2.69168e+01,2.55564e+01,2.65772e+01
8.76000e+00,2.34222e+01,2.29620e+01,2.32994e+01,2.33788e+01
8.77000e+00,2.00396e+01,1.96599e+01,1.89307e+01,1.94950e+01
8.78000e+00,1.84441e+01,1.93831e+01,1.90035e+01,1.91904e+01
8.79000e+00,1.67210e+01,1.67051e+01,1.74017e+01,1.59158e+01
8.80000e+00,1.44234e+01,1.52925e+01,1.47077e+01,1.55351e+01
8.81000e+00,1.25088e+01,1.29985e+01,1.31059e+01,1.27174e+01
8.82000e+00,1.09771e+01,1.02063e+01,1.09944e+01,1.08898e+01
8.83000e+00,8.29666e+00,8.49186e+00,9.39256e+00,9.89980e+00
8.84000e+00,8.04138e+00,7.49534e+00,6.48014e+00,6.85370e+00
8.85000e+00,7.84992e+00,8.07933e+00,8.37320e+00,8.14830e+00
8.86000e+00,7.33936e+00,7.08458e+00,8.59164e+00,7.69138e+00
8.87000e+00,6.76498e+00,6.83638e+00,5.97046e+00,5.78758e+00
8.88000e+00,4.91418e+00,4.91298e+00,5.09674e+00,5.78758e+00
8.89000e+00,6.44588e+00,6.87298e+00,6.55294e+00,6.77756e+00
8.90000e+00,6.25440e+00,6.05057e+00,5.24236e+00,5.86372e+00
8.91000e+00,6.31822e+00,4.97996e+00,4.87830e+00,5.25450e+00
8.92000e+00,3.57394e+00,4.12894e+00,4.29582e+00,4.41684e+00
8.93000e+00,5.99912e+00,4.60135e+00,4.87830e+00,4.87374e+00
8.94000e+00,4.21216e+00,3.92178e+00,4.44144e+00,4.11222e+00
8.95000e+00,3.51012e+00,4.01736e+00,4.65988e+00,4.18838e+00
8.96000e+00,3.76540e+00,4.02270e+00,4.07738e+00,4.72144e+00
8.97000e+00,3.76540e+00,4.67188e+00,4.36862e+00,4.49298e+00
8.98000e+00,4.46744e+00,4.43612e+00,3.93176e+00,3.73146e+00
8.99000e+00,3.70158e+00,3.30031e+00,3.42210e+00,3.88376e+00
9.00000e+00,3.95688e+00,3.57889e+00,3.56772e+00,4.11222e+00
9.01000e+00,3.95688e+00,3.47086e+00,3.20366e+00,2.74148e+00
9.02000e+00,3.25484e+00,3.12886e+00,3.49490e+00,3.12224e+00
9.03000e+00,3.06338e+00,2.92259e+00,2.98522e+00,3.42686e+00
9.04000e+00,3.63776e+00,3.60927e+00,3.93176e+00,4.03608e+00
9.05000e+00,2.68046e+00,2.71899e+00,2.54836e+00,2.43688e+00
9.06000e+00,2.16990e+00,2.61630e+00,2.47556e+00,2.20842e+00
9.07000e+00,2.48900e+00,2.23592e+00,2.47556e+00,2.74148e+00
9.08000e+00,2.80810e+00,2.57703e+00,2.47556e+00,3.04610e+00
9.09000e+00,2.42518e+00,2.81902e+00,2.76680e+00,2.51302e+00
9.10000e+00,2.29754e+00,2.36899e+00,2.40274e+00,2.58918e+00
9.11000e+00,2.93574e+00,3.36817e+00,3.27648e+00,3.19840e+00
9.12000e+00,2.10608e+00,2.77798e+00,2.32994e+00,1.90381e+00
9.13000e+00,2.68046e+00,2.16805e+00,1.96588e+00,2.36072e+00
9.14000e+00,2.68046e+00,2.23325e+00,2.54836e+00,2.05612e+00
9.15000e+00,1.65933e+00,1.85376e+00,2.32994e+00,2.28456e+00
9.16000e+00,2.55282e+00,2.81724e+00,2.62118e+00,2.96994e+00
9.17000e+00,2.48900e+00,2.58148e+00,1.89307e+00,2.13226e+00
9.18000e+00,3.19102e+00,2.64935e+00,3.05804e+00,2.74148e+00
9.19000e+00,2.55282e+00,2.19666e+00,2.40274e+00,2.28456e+00
9.20000e+00,3.12720e+00,3.23244e+00,1.82026e+00,2.13226e+00
9.21000e+00,3.12720e+00,3.12620e+00,2.98522e+00,3.12224e+00
9.22000e+00,2.16990e+00,2.02876e+00,2.47556e+00,2.58918e+00
9.23000e+00,2.36136e+00,2.50739e+00,2.54836e+00,2.74148e+00
9.24000e+00,3.70158e+00,3.33247e+00,2.83960e+00,3.50300e+00
9.25000e+00,3.38248e+00,2.82168e+00,3.20366e+00,2.66532e+00
9.26000e+00,2.80810e+00,2.85117e+00,2.32994e+00,2.28456e+00
9.27000e+00,1.97844e+00,2.64401e+00,3.13086e+00,3.50300e+00
9.28000e+00,2.16990e+00,1.96266e+00,2.32994e+00,2.20842e+00
9.29000e+00,3.70158e+00,3.60660e+00,3.42210e+00,3.27454e+00
9.30000e+00,3.06338e+00,2.81902e+00,2.32994e+00,2.66532e+00
9.31000e+00,2.93574e+00,2.92171e+00,2.91242e+00,2.13226e+00
9.32000e+00,3.12720e+00,2.43952e+00,2.25712e+00,2.74148e+00
9.33000e+00,2.61664e+00,2.16982e+00,2.40274e+00,2.74148e+00
9.34000e+00,2.04226e+00,2.20020e+00,2.54836e+00,2.20842e+00
9.35000e+00,2.48900e+00,2.75292e+00,2.40274e+00,3.19840e+00
9.36000e+00,1.65933e+00,2.23503e+00,2.54836e+00,2.51302e+00
9.37000e+00,2.29754e+00,2.37165e+00,1.89307e+00,2.43688e+00
9.38000e+00,2.36136e+00,1.99394e+00,2.47556e+00,1.67535e+00
9.39000e+00,2.48900e+00,2.16361e+00,2.11150e+00,1.97996e+00
9.40000e+00,1.46787e+00,1.96000e+00,2.25712e+00,2.66532e+00
9.41000e+00,1.46787e+00,2.02254e+00,1.82026e+00,1.59920e+00
9.42000e+00,1.91462e+00,1.78678e+00,2.18432e+00,1.75150e+00
9.43000e+00,1.46787e+00,1.99483e+00,2.03870e+00,2.51302e+00
9.44000e+00,2.04226e+00,1.92340e+00,1.96588e+00,1.97996e+00
9.45000e+00,1.65933e+00,1.65104e+00,1.52902e+00,1.29459e+00
9.46000e+00,2.10608e+00,1.51086e+00,1.16497e+00,1.44689e+00
9.47000e+00,1.85079e+00,1.20013e+00,1.52902e+00,1.44689e+00
9.48000e+00,7.02026e-01,1.03135e+00,1.31059e+00,1.44689e+00
9.49000e+00,1.53169e+00,1.40995e+00,1.60183e+00,1.52305e+00
9.50000e+00,1.27641e+00,1.20279e+00,1.23778e+00,1.29459e+00
9.51000e+00,1.40405e+00,1.51353e+00,8.73726e-01,1.52305e+00
9.52000e+00,1.14877e+00,8.96498e-01,9.46536e-01,9.89980e-01
9.53000e+00,8.93488e-01,9.27767e-01,9.46536e-01,1.37074e+00
9.54000e+00,1.40405e+00,8.59899e-01,1.67464e+00,1.44689e+00
9.55000e+00,1.27641e+00,1.13404e+00,9.46536e-01,1.06613e+00
9.56000e+00,8.29666e-01,1.10010e+00,1.82026e+00,1.44689e+00
9.57000e+00,1.21259e+00,1.40995e+00,1.67464e+00,1.52305e+00
9.58000e+00,1.02113e+00,8.92057e-01,1.23778e+00,1.29459e+00
9.59000e+00,1.08495e+00,1.40995e+00,1.38340e+00,9.13828e-01
9.60000e+00,1.08495e+00,1.24117e+00,1.16497e+00,1.44689e+00
9.61000e+00,1.46787e+00,1.41084e+00,1.52902e+00,1.52305e+00
9.62000e+00,1.14877e+00,1.30548e+00,1.38340e+00,1.44689e+00
9.63000e+00,1.27641e+00,1.40640e+00,1.52902e+00,1.06613e+00
9.64000e+00,9.57308e-01,1.13404e+00,1.52902e+00,1.37074e+00
9.65000e+00,1.65933e+00,1.95467e+00,1.38340e+00,1.21844e+00
9.66000e+00,7.02026e-01,1.30637e+00,1.16497e+00,9.13828e-01
9.67000e+00,1.46787e+00,1.65282e+00,1.67464e+00,1.59920e+00
9.68000e+00,1.08495e+00,1.71714e+00,1.52902e+00,1.14228e+00
9.69000e+00,1.65933e+00,1.48226e+00,1.09216e+00,1.21844e+00
9.70000e+00,7.65846e-01,1.03223e+00,8.73726e-01,9.13828e-01
9.71000e+00,1.46787e+00,1.34297e+00,1.09216e+00,1.44689e+00
9.72000e+00,1.91462e+00,1.23584e+00,9.46536e-01,1.14228e+00
9.73000e+00,1.14877e+00,1.37335e+00,9.46536e-01,7.61522e-01
9.74000e+00,1.53169e+00,1.65460e+00,1.31059e+00,1.14228e+00
9.75000e+00,1.53169e+00,1.47782e+00,8.73726e-01,1.21844e+00
9.76000e+00,8.29666e-01,8.63453e-01,1.09216e+00,1.52305e+00
9.77000e+00,1.21259e+00,1.19924e+00,5.82484e-01,1.21844e+00
9.78000e+00,1.08495e+00,1.10188e+00,1.16497e+00,7.61522e-01
9.79000e+00,1.14877e+00,1.51086e+00,1.09216e+00,1.37074e+00
9.80000e+00,1.02113e+00,1.16442e+00,5.09674e-01,6.85370e-01
9.81000e+00,9.57308e-01,1.06262e+00,7.28104e-01,9.89980e-01
9.82000e+00,6.38206e-01,7.23275e-01,1.09216e+00,1.14228e+00
9.83000e+00,1.21259e+00,1.02868e+00,1.45621e+00,1.29459e+00
9.84000e+00,1.27641e+00,1.17064e+00,1.23778e+00,1.29459e+00
9.85000e+00,7.65846e-01,9.99189e-01,1.01935e+00,6.85370e-01
9.86000e+00,8.93488e-01,1.02779e+00,8.00916e-01,6.85370e-01
9.87000e+00,9.57308e-01,5.83097e-01,1.01935e+00,1.29459e+00
9.88000e+00,8.29666e-01,9.63478e-01,1.23778e+00,9.89980e-01
9.89000e+00,1.46787e+00,1.09655e+00,8.73726e-01,1.06613e+00
9.90000e+00,1.40405e+00,1.26977e+00,1.09216e+00,1.29459e+00
9.91000e+00,1.14877e+00,9.28656e-01,9.46536e-01,1.06613e+00
9.92000e+00,8.93488e-01,1.03312e+00,7.28104e-01,1.06613e+00
9.93000e+00,1.14877e+00,1.30548e+00,1.60183e+00,1.14228e+00
9.94000e+00,1.08495e+00,1.03046e+00,1.16497e+00,1.14228e+00
9.95000e+00,1.14877e+00,1.34208e+00,1.74745e+00,1.37074e+00
9.96000e+00,9.57308e-01,8.59899e-01,1.23778e+00,1.21844e+00
9.97000e+00,1.34023e+00,1.26977e+00,1.16497e+00,9.13828e-01
9.98000e+00,1.27641e+00,1.06706e+00,8.00916e-01,1.06613e+00
9.99000e+00,1.27641e+00,1.13492e+00,7.28104e-01,4.56914e-01
1.00000e+01,7.65846e-01,9.97412e-01,7.28104e-01,7.61522e-01
1.00100e+01,7.02026e-01,1.10010e+00,1.23778e+00,1.44689e+00
1.00200e+01,1.34023e+00,1.58140e+00,1.45621e+00,1.21844e+00
1.00300e+01,1.40405e+00,1.23584e+00,1.38340e+00,1.14228e+00
1.00400e+01,8.93488e-01,1.30637e+00,1.09216e+00,1.06613e+00
1.00500e+01,7.02026e-01,9.61701e-01,5.09674e-01,9.13828e-01
1.00600e+01,1.14877e+00,1.06262e+00,5.82484e-01,9.89980e-01
1.00700e+01,1.59551e+00,1.23584e+00,1.23778e+00,1.14228e+00
1.00800e+01,9.57308e-01,1.20457e+00,8.73726e-01,9.13828e-01
1.00900e+01,1.34023e+00,8.24189e-01,9.46536e-01,1.06613e+00
1.01000e+01,1.46787e+00,1.65193e+00,1.82026e+00,9.13828e-01
1.01100e+01,8.29666e-01,7.55432e-01,8.00916e-01,1.21844e+00
1.01200e+01,3.82924e-01,1.16886e+00,1.01935e+00,1.29459e+00
1.01300e+01,1.08495e+00,1.20191e+00,1.01935e+00,1.21844e+00
1.01400e+01,1.53169e+00,1.20368e+00,1.23778e+00,1.06613e+00
1.01500e+01,1.02113e+00,7.90255e-01,1.01935e+00,1.14228e+00
1.01600e+01,1.65933e+00,1.37069e+00,8.73726e-01,9.13828e-01
1.01700e+01,7.02026e-01,1.41350e+00,1.38340e+00,1.14228e+00
1.01800e+01,1.21259e+00,1.44477e+00,1.16497e+00,1.75150e+00
1.01900e+01,1.27641e+00,1.37513e+00,1.01935e+00,1.44689e+00
1.02000e+01,1.40405e+00,1.54658e+00,1.52902e+00,9.89980e-01
1.02100e+01,1.40405e+00,1.16708e+00,1.01935e+00,1.29459e+00
1.02200e+01,9.57308e-01,9.95635e-01,8.73726e-01,8.37676e-01
1.02300e+01,9.57308e-01,7.89366e-01,8.00916e-01,7.61522e-01
1.02400e+01,1.40405e+00,8.24189e-01,1.16497e+00,6.85370e-01
1.02500e+01,1.21259e+00,9.28656e-01,9.46536e-01,8.37676e-01
1.02600e+01,7.02026e-01,1.10099e+00,9.46536e-01,1.29459e+00
1.02700e+01,8.93488e-01,8.59011e-01,9.46536e-01,6.85370e-01
1.02800e+01,8.29666e-01,7.55432e-01,8.73726e-01,9.89980e-01
1.02900e+01,8.93488e-01,1.06528e+00,8.73726e-01,9.89980e-01
1.03000e+01,6.38206e-01,5.82209e-01,6.55294e-01,1.14228e+00
1.03100e+01,7.02026e-01,1.00097e+00,1.31059e+00,9.13828e-01
1.03200e+01,8.93488e-01,1.09922e+00,1.09216e+00,1.14228e+00
1.03300e+01,9.57308e-01,8.59899e-01,7.28104e-01,6.85370e-01
1.03400e+01,5.10564e-01,6.88453e-01,7.28104e-01,6.85370e-01
1.03500e+01,8.29666e-01,1.03135e+00,8.73726e-01,9.13828e-01
1.03600e+01,1.08495e+00,8.93833e-01,8.00916e-01,7.61522e-01
1.03700e+01,1.08495e+00,1.13315e+00,1.09216e+00,1.06613e+00
1.03800e+01,7.65846e-01,8.92057e-01,7.28104e-01,7.61522e-01
1.03900e+01,1.08495e+00,6.87564e-01,5.09674e-01,6.85370e-01
1.04000e+01,5.10564e-01,5.49163e-01,7.28104e-01,6.85370e-01
1.04100e+01,8.93488e-01,8.25965e-01,9.46536e-01,8.37676e-01
1.04200e+01,6.38206e-01,4.11651e-01,2.91242e-01,5.33066e-01
1.04300e+01,4.46744e-01,4.10762e-01,3.64052e-01,4.56914e-01
1.04400e+01,5.74384e-01,2.41091e-01,3.64052e-01,1.52305e-01
1.04500e+01,6.38206e-01,4.46473e-01,7.28104e-01,6.85370e-01
1.04600e+01,7.65846e-01,5.50940e-01,6.55294e-01,6.09218e-01
1.04700e+01,2.55282e-01,5.51828e-01,7.28104e-01,5.33066e-01
1.04800e+01,2.55282e-01,1.71447e-01,3.64052e-01,3.04610e-01
1.04900e+01,5.74384e-01,6.50965e-01,5.09674e-01,5.33066e-01
1.05000e+01,2.55282e-01,6.90229e-01,8.73726e-01,6.85370e-01
1.05100e+01,5.74384e-01,7.55432e-01,5.82484e-01,9.13828e-01
1.05200e+01,8.93488e-01,1.06706e+00,1.01935e+00,6.85370e-01
1.05300e+01,1.91462e-01,5.15229e-01,4.36862e-01,7.61522e-01
1.05400e+01,6.38206e-01,4.82184e-01,6.55294e-01,5.33066e-01
1.05500e+01,5.74384e-01,7.22387e-01,5.82484e-01,5.33066e-01
1.05600e+01,1.02113e+00,9.97412e-01,6.55294e-01,6.85370e-01
1.05700e+01,7.02026e-01,3.08959e-01,2.91242e-01,6.09218e-01
1.05800e+01,8.29666e-01,7.23275e-01,8.73726e-01,4.56914e-01
1.05900e+01,4.46744e-01,8.59899e-01,8.73726e-01,7.61522e-01
1.06000e+01,8.29666e-01,8.92945e-01,4.36862e-01,7.61522e-01
1.06100e+01,4.46744e-01,5.49163e-01,6.55294e-01,5.33066e-01
1.06200e+01,6.38206e-01,4.46473e-01,4.36862e-01,4.56914e-01
1.06300e+01,3.82924e-01,2.75025e-01,4.36862e-01,5.33066e-01
1.06400e+01,3.82924e-01,6.54519e-01,6.55294e-01,4.56914e-01
1.06500e+01,4.46744e-01,5.49163e-01,5.09674e-01,7.61522e-01
1.06600e+01,6.38206e-01,4.11651e-01,7.28104e-01,9.13828e-01
1.06700e+01,5.74384e-01,5.85762e-01,3.64052e-01,4.56914e-01
1.06800e+01,5.10564e-01,7.19722e-01,9.46536e-01,6.85370e-01
1.06900e+01,3.19102e-01,5.15229e-01,2.91242e-01,6.09218e-01
1.07000e+01,7.02026e-01,7.57209e-01,5.82484e-01,5.33066e-01
1.07100e+01,7.02026e-01,6.86676e-01,8.00916e-01,8.37676e-01
1.07200e+01,6.38206e-01,4.80407e-01,3.64052e-01,3.04610e-01
1.07300e+01,3.82924e-01,4.14315e-01,1.45621e-01,1.52305e-01
1.07400e+01,8.29666e-01,7.55432e-01,8.00916e-01,6.85370e-01
1.07500e+01,4.46744e-01,5.50052e-01,5.09674e-01,8.37676e-01
1.07600e+01,2.55282e-01,3.43782e-01,2.18432e-01,2.28456e-01
1.07700e+01,4.46744e-01,3.42894e-01,2.18432e-01,5.33066e-01
1.07800e+01,6.38206e-01,5.16118e-01,6.55294e-01,2.28456e-01
1.07900e+01,3.82924e-01,5.16118e-01,4.36862e-01,6.85370e-01
1.08000e+01,4.46744e-01,6.16143e-01,7.28104e-01,7.61522e-01
1.08100e+01,7.02026e-01,1.37513e-01,2.91242e-01,3.80762e-01
1.08200e+01,1.91462e-01,3.08959e-01,2.91242e-01,3.80762e-01
1.08300e+01,5.10564e-01,3.42894e-01,4.36862e-01,1.52305e-01
1.08400e+01,3.82924e-01,7.56321e-01,6.55294e-01,8.37676e-01
1.08500e+01,7.02026e-01,4.47361e-01,4.36862e-01,3.80762e-01
1.08600e+01,4.46744e-01,3.09848e-01,4.36862e-01,5.33066e-01
1.08700e+01,4.46744e-01,2.41091e-01,2.18432e-01,2.28456e-01
1.08800e+01,1.27641e-01,2.75025e-01,1.45621e-01,2.28456e-01
1.08900e+01,2.55282e-01,3.08072e-01,1.45621e-01,2.28456e-01
1.09000e+01,1.27641e-01,1.37513e-01,7.28104e-02,2.28456e-01
1.09100e+01,3.82924e-01,3.43782e-01,4.36862e-01,1.52305e-01
1.09200e+01,2.55282e-01,2.06269e-01,3.64052e-01,3.04610e-01
1.09300e+01,1.91462e-01,2.40203e-01,2.18432e-01,4.56914e-01
1.09400e+01,1.91462e-01,1.72335e-01,2.18432e-01,7.61522e-02
1.09500e+01,4.46744e-01,4.15203e-01,4.36862e-01,3.80762e-01
1.09600e+01,1.27641e-01,5.48275e-01,4.36862e-01,5.33066e-01
1.09700e+01,2.55282e-01,2.39315e-01,2.18432e-01,2.28456e-01
1.09800e+01,1.27641e-01,1.74112e-01,2.18432e-01,3.04610e-01
1.09900e+01,3.82924e-01,2.75025e-01,2.18432e-01,3.04610e-01
1.10000e+01,1.27641e-01,2.04492e-01,2.91242e-01,1.52305e-01
1.10100e+01,3.82924e-01,1.03579e-01,7.28104e-02,7.61522e-02
1.10200e+01,6.38206e-02,1.37513e-01,2.18432e-01,2.28456e-01
1.10300e+01,3.82924e-01,3.08959e-01,2.91242e-01,4.56914e-01
1.10400e+01,2.55282e-01,1.37513e-01,2.91242e-01,7.61522e-02
1.10500e+01,3.19102e-01,2.06269e-01,2.18432e-01,2.28456e-01
1.10600e+01,6.38206e-02,1.72335e-01,2.18432e-01,1.52305e-01
1.10700e+01,1.00000e-09,3.43782e-01,7.28104e-02,5.33066e-01
1.10800e+01,2.55282e-01,2.74137e-01,3.64052e-01,3.04610e-01
1.10900e+01,2.55282e-01,3.39341e-02,1.00000e-09,7.61522e-02
1.11000e+01,1.27641e-01,6.96447e-02,7.28104e-02,1.00000e-09
1.11100e+01,6.38206e-02,6.87564e-02,2.18432e-01,7.61522e-02
1.11200e+01,1.27641e-01,1.37513e-01,7.28104e-02,3.04610e-01
1.11300e+01,6.38206e-02,1.03579e-01,2.91242e-01,7.61522e-02
1.11400e+01,6.38206e-02,3.77717e-01,3.64052e-01,2.28456e-01
1.11500e+01,3.82924e-01,1.03579e-01,2.91242e-01,2.28456e-01
1.11600e+01,2.55282e-01,2.40203e-01,7.28104e-02,3.04610e-01
1.11700e+01,1.00000e-09,1.03579e-01,7.28104e-02,1.52305e-01
1.11800e+01,1.91462e-01,2.75025e-01,1.45621e-01,2.28456e-01
1.11900e+01,3.19102e-01,2.75025e-01,2.18432e-01,1.52305e-01
1.12000e+01,1.91462e-01,6.78682e-02,1.45621e-01,7.61522e-02
1.12100e+01,1.91462e-01,1.37513e-01,7.28104e-02,2.28456e-01
1.12200e+01,1.27641e-01,6.96447e-02,2.91242e-01,7.61522e-02
1.12300e+01,2.55282e-01,3.39341e-02,1.00000e-09,7.61522e-02
1.12400e+01,1.27641e-01,3.48223e-02,7.28104e-02,1.00000e-09
1.12500e+01,6.38206e-02,1.02691e-01,2.18432e-01,1.52305e-01
1.12600e+01,1.91462e-01,1.04467e-01,1.00000e-09,1.52305e-01
1.12700e+01,1.91462e-01,2.74137e-01,3.64052e-01,1.00000e-09
1.12800e+01,6.38206e-02,3.48223e-02,7.28104e-02,2.28456e-01
1.12900e+01,1.27641e-01,1.37513e-01,7.28104e-02,1.52305e-01
1.13000e+01,1.00000e-09,3.39341e-02,7.28104e-02,7.61522e-02
1.13100e+01,6.38206e-02,6.87564e-02,1.45621e-01,7.61522e-02
1.13200e+01,6.38206e-02,1.71447e-01,7.28104e-02,2.28456e-01
1.13300e+01,2.55282e-01,3.39341e-02,1.00000e-09,7.61522e-02
1.13400e+01,1.27641e-01,1.00000e-09,1.00000e-09,1.00000e-09
1.13500e+01,1.00000e-09,1.00000e-09,7.28104e-02,1.00000e-09
1.13600e+01,1.00000e-09,2.75025e-01,1.45621e-01,3.04610e-01
1.13700e+01,1.91462e-01,1.38401e-01,1.45621e-01,7.61522e-02
1.13800e+01,6.38206e-02,2.05381e-01,2.18432e-01,3.04610e-01
1.13900e+01,1.00000e-09,1.72335e-01,1.45621e-01,2.28456e-01
1.14000e+01,1.27641e-01,1.02691e-01,7.28104e-02,7.61522e-02
1.14100e+01,1.27641e-01,6.87564e-02,7.28104e-02,1.00000e-09
1.14200e+01,6.38206e-02,6.87564e-02,1.45621e-01,7.61522e-02
1.14300e+01,1.27641e-01,1.03579e-01,1.00000e-09,7.61522e-02
1.14400e+01,1.00000e-09,6.87564e-02,1.45621e-01,7.61522e-02
1.14500e+01,6.38206e-02,1.02691e-01,7.28104e-02,2.28456e-01
1.14600e+01,6.38206e-02,3.48223e-02,7.28104e-02,1.00000e-09
1.14700e+01,6.38206e-02,3.39341e-02,1.00000e-09,1.00000e-09
1.14800e+01,1.00000e-09,3.48223e-02,1.45621e-01,7.61522e-02
1.14900e+01,1.91462e-01,3.78604e-01,3.64052e-01,2.28456e-01
1.15000e+01,2.55282e-01,1.36624e-01,7.28104e-02,1.52305e-01
1.15100e+01,1.27641e-01,6.87564e-02,1.45621e-01,3.04610e-01
1.15200e+01,1.27641e-01,1.03579e-01,7.28104e-02,7.61522e-02
1.15300e+01,6.38206e-02,1.00000e-09,1.00000e-09,1.00000e-09
1.15400e+01,1.27641e-01,1.00000e-09,1.00000e-09,1.00000e-09
1.15500e+01,1.00000e-09,1.00000e-09,1.00000e-09,1.00000e-09
1.15600e+01,6.38206e-02,1.00000e-09,1.00000e-09,1.00000e-09
1.15700e+01,6.38206e-02,1.00000e-09,1.00000e-09,1.00000e-09
1.15800e+01,1.00000e-09,1.00000e-09,7.28104e-02,7.61522e-02
1.15900e+01,6.38206e-02,6.87564e-02,1.00000e-09,1.00000e-09
1.16000e+01,1.00000e-09,1.00000e-09,1.00000e-09,1.00000e-09
1.16100e+01,6.38206e-02,6.87564e-02,7.28104e-02,7.61522e-02
1.16200e+01,1.00000e-09,1.02691e-01,1.00000e-09,7.61522e-02
1.16300e+01,6.38206e-02,6.87564e-02,7.28104e-02,1.00000e-09
1.16400e+01,1.00000e-09,1.00000e-09,1.00000e-09,1.00000e-09
1.16500e+01,1.00000e-09,1.00000e-09,1.00000e-09,1.00000e-09
1.16600e+01,6.38206e-02,6.96447e-02,7.28104e-02,1.52305e-01
1.16700e+01,1.27641e-01,6.78682e-02,7.28104e-02,1.00000e-09
1.16800e+01,1.00000e-09,1.00000e-09,1.00000e-09,7.61522e-02
1.16900e+01,1.00000e-09,3.48223e-02,7.28104e-02,1.00000e-09
1.17000e+01,1.00000e-09,3.39341e-02,7.28104e-02,7.61522e-02
1.17100e+01,1.00000e-09,6.87564e-02,1.00000e-09,7.61522e-02
1.17200e+01,1.00000e-09,1.00000e-09,1.00000e-09,1.00000e-09
1.17300e+01,1.00000e-09,1.00000e-09,1.00000e-09,7.61522e-02
1.17400e+01,1.27641e-01,6.87564e-02,7.28104e-02,1.00000e-09
1.17500e+01,1.27641e-01,3.48223e-02,1.00000e-09,1.00000e-09
1.17600e+01,1.00000e-09,3.39341e-02,1.00000e-09,1.52305e-01
1.17700e+01,1.00000e-09,1.03579e-01,2.91242e-01,7.61522e-02
1.17800e+01,1.27641e-01,1.02691e-01,1.00000e-09,1.52305e-01
1.17900e+01,1.00000e-09,1.00000e-09,1.00000e-09,1.00000e-09
1.18000e+01,1.00000e-09,1.00000e-09,7.28104e-02,1.00000e-09
1.18100e+01,6.38206e-02,6.87564e-02,1.00000e-09,7.61522e-02
1.18200e+01,1.27641e-01,1.00000e-09,1.00000e-09,1.00000e-09
1.18300e+01,1.00000e-09,1.00000e-09,1.00000e-09,1.00000e-09
1.18400e+01,1.00000e-09,1.00000e-09,1.00000e-09,1.00000e-09
1.18500e+01,6.38206e-02,6.87564e-02,7.28104e-02,7.61522e-02
1.18600e+01,1.00000e-09,1.00000e-09,1.00000e-09,1.00000e-09
1.18700e+01,1.00000e-09,1.00000e-09,1.00000e-09,1.00000e-09
1.18800e+01,6.38206e-02,6.87564e-02,7.28104e-02,7.61522e-02
1.18900e+01,1.27641e-01,1.00000e-09,1.00000e-09,1.00000e-09
1.19000e+01,6.38206e-02,1.00000e-09,1.00000e-09,1.00000e-09
1.19100e+01,6.38206e-02,6.87564e-02,7.28104e-02,7.61522e-02
1.19200e+01,1.00000e-09,1.00000e-09,1.00000e-09,1.00000e-09
1.19300e+01,1.00000e-09,1.00000e-09,1.00000e-09,1.00000e-09
1.19400e+01,1.00000e-09,6.87564e-02,7.28104e-02,7.61522e-02
1.19500e+01,6.38206e-02,1.00000e-09,1.00000e-09,1.00000e-09
1.19600e+01,1.00000e-09,1.00000e-09,1.00000e-09,1.00000e-09
1.19700e+01,1.00000e-09,1.00000e-09,1.00000e-09,1.00000e-09
1.19800e+01,1.00000e-09,1.00000e-09,1.00000e-09,1.00000e-09
1.19900e+01,1.00000e-09,1.00000e-09,1.00000e-09,1.00000e-09
1.20000e+01,1.00000e-09,3.48223e-02,7.28104e-02,7.61522e-02
